# Supplementary material for: ﻿A new odorous frog species of Odorrana (Amphibia, Anura, Ranidae) from Guizhou Province, China
Source: Zookeys. 2024 Feb 19;1192:57–82. doi: 10.3897/zookeys.1192.114315 (PMC10897836; doi:10.3897/zookeys.1192.114315)
Supplement: XML Treatment for Odorrana leishanensis [file zookeys.1192.114315-treatment1.xml]

<!DOCTYPE tp:taxon-treatment
  PUBLIC "-//TaxonX//DTD Taxonomic Treatment Publishing DTD v0 20100105//EN" "tax-treatment-NSO.dtd">
<tp:taxon-treatment xmlns:tp="http://www.plazi.org/taxpub"><tp:treatment-meta><kwd-group><label>Taxon classification</label><kwd>
                <named-content content-type="kingdom">Animalia</named-content>
              </kwd><kwd>
                <named-content content-type="order">Anura</named-content>
              </kwd><kwd>
                <named-content content-type="family">Ranidae</named-content>
              </kwd></kwd-group><mixed-citation publication-type="journal"><person-group><name><surname>Li</surname><given-names>Shi-Ze</given-names></name><name><surname>Chen</surname><given-names>Ji-Jun</given-names></name><name><surname>Su</surname><given-names>Hai-Jun</given-names></name><name><surname>Liu</surname><given-names>Jing</given-names></name><name><surname>Tang</surname><given-names>Xiu-Jun</given-names></name><name><surname>Wang</surname><given-names>Bin</given-names></name></person-group><article-title>﻿A new odorous frog species of <italic><tp:taxon-name><tp:taxon-name-part taxon-name-part-type="genus" reg="Odorrana">Odorrana</tp:taxon-name-part></tp:taxon-name></italic> (<tp:taxon-name><tp:taxon-name-part taxon-name-part-type="class">Amphibia</tp:taxon-name-part></tp:taxon-name>, <tp:taxon-name><tp:taxon-name-part taxon-name-part-type="order">Anura</tp:taxon-name-part></tp:taxon-name>, <tp:taxon-name><tp:taxon-name-part taxon-name-part-type="family">Ranidae</tp:taxon-name-part></tp:taxon-name>) from Guizhou Province, China</article-title><source>Zookeys</source><day>19</day><month>02</month><year>2024</year><volume>1192</volume><fpage>57</fpage><lpage>82</lpage><pub-id pub-id-type="doi">10.3897/zookeys.1192.114315</pub-id></mixed-citation></tp:treatment-meta><tp:nomenclature><label>﻿</label><tp:taxon-name>
              <object-id xmlns:xlink="http://www.w3.org/1999/xlink" content-type="arpha" xlink:type="simple">A183195B-624D-56E4-811C-69FC6532EFC7</object-id>
              <tp:taxon-name-part taxon-name-part-type="genus" reg="Odorrana">Odorrana</tp:taxon-name-part>
              <tp:taxon-name-part taxon-name-part-type="species" reg="leishanensis">leishanensis</tp:taxon-name-part>
              <object-id xmlns:xlink="http://www.w3.org/1999/xlink" content-type="zoobank" xlink:type="simple">https://zoobank.org/D51EC9FE-C269-4189-9815-AB65D3FBE0B6</object-id>
            </tp:taxon-name><tp:taxon-status xmlns:xlink="http://www.w3.org/1999/xlink" xlink:type="simple">sp. nov.</tp:taxon-status><xref ref-type="fig" rid="F4">Figs 4</xref><xref ref-type="fig" rid="F5">, 5</xref><xref ref-type="fig" rid="F6">, 6</xref></tp:nomenclature><tp:treatment-sec sec-type="material" id="SECID0ENIBK"><title>Material examined.</title><p><bold><italic>Holotype</italic>.</bold><abbrev xmlns:xlink="http://www.w3.org/1999/xlink" xlink:title="Moutai Institute" id="ABBRID0EYIBK" xlink:type="simple">MT</abbrev> LS20230729013, adult male, collected by Jing Liu on 29 July 2023 in the Leigongshan Nature Reserve (<named-content xmlns:xlink="http://www.w3.org/1999/xlink" content-type="dwc:verbatimCoordinates" xlink:type="simple"><named-content content-type="geo-json" specific-use="{&#34;type&#34;:&#34;Point&#34;,&#34;coordinates&#34;:[108.196700,26.383300]}" id="NCID0E6IBK" xlink:type="simple">26.3833°N, 108.1967°E</named-content></named-content>; elevation 1830 m a.s.l.), Leishan County, Guizhou Province, China. <bold><italic>Paratype</italic>.</bold> Two males <abbrev xmlns:xlink="http://www.w3.org/1999/xlink" xlink:title="Moutai Institute" id="ABBRID0EIJBK" xlink:type="simple">MT</abbrev> LS20230711020 and <abbrev xmlns:xlink="http://www.w3.org/1999/xlink" xlink:title="Moutai Institute" id="ABBRID0EMJBK" xlink:type="simple">MT</abbrev> LS20230717001, collected by Jing Liu on 11 and 17 July 2023; one male <abbrev xmlns:xlink="http://www.w3.org/1999/xlink" xlink:title="Moutai Institute" id="ABBRID0EQJBK" xlink:type="simple">MT</abbrev> LS20230805001 collected by Chaobo Feng on 5 August 2023; two males <abbrev xmlns:xlink="http://www.w3.org/1999/xlink" xlink:title="Moutai Institute" id="ABBRID0EUJBK" xlink:type="simple">MT</abbrev> LS20230806010, <abbrev xmlns:xlink="http://www.w3.org/1999/xlink" xlink:title="Moutai Institute" id="ABBRID0EYJBK" xlink:type="simple">MT</abbrev> LS20230806018 and one female <abbrev xmlns:xlink="http://www.w3.org/1999/xlink" xlink:title="Moutai Institute" id="ABBRID0E3JBK" xlink:type="simple">MT</abbrev> LS20230811024 collected by Shize Li on 6 and 8 August 2023 from the same place as holotype.</p></tp:treatment-sec><tp:treatment-sec sec-type="diagnosis" id="SECID0EAKBK"><title>Diagnosis.</title><p><italic><tp:taxon-name><tp:taxon-name-part taxon-name-part-type="genus" reg="Odorrana">Odorrana</tp:taxon-name-part><tp:taxon-name-part taxon-name-part-type="species" reg="leishanensis">leishanensis</tp:taxon-name-part></tp:taxon-name></italic> sp. nov. can be distinguished from its congeners by the following characters: (1) body size moderate (<abbrev xmlns:xlink="http://www.w3.org/1999/xlink" xlink:title="snout-vent length" id="ABBRID0ERKBK" xlink:type="simple">SVL</abbrev>♂ (<italic>n</italic> = 6) = 39.1–49.4 mm, <abbrev xmlns:xlink="http://www.w3.org/1999/xlink" xlink:title="snout-vent length" id="ABBRID0EXKBK" xlink:type="simple">SVL</abbrev>♀ (<italic>n</italic> = 1) = 49.7 mm in female); (2) head width larger than head length; (3) tympanum distinctly visible; (4) small rounded granules scattered all over dorsal body and limbs; (5) dorsolateral folds absent; (6) heels overlapping when thighs are positioned at right angles to the body; tibiotarsal articulation reaching the level between eye to nostril when leg stretched forward; (7) vocal sacs in male absent, and nuptial pads in male present on base of finger I.</p></tp:treatment-sec><tp:treatment-sec sec-type="description" id="SECID0E4KBK"><title>Description of holotype</title><p><bold>(Figs <xref ref-type="fig" rid="F4">4</xref>, <xref ref-type="fig" rid="F5">5</xref>).</bold> Adult male, body size moderate (<abbrev xmlns:xlink="http://www.w3.org/1999/xlink" xlink:title="snout-vent length" id="ABBRID0EOLBK" xlink:type="simple">SVL</abbrev> 49.4 mm); head width larger than head length (<abbrev xmlns:xlink="http://www.w3.org/1999/xlink" xlink:title="maximum head width" id="ABBRID0ESLBK" xlink:type="simple">HDW</abbrev>/<abbrev xmlns:xlink="http://www.w3.org/1999/xlink" xlink:title="head length" id="ABBRID0EWLBK" xlink:type="simple">HDL</abbrev> = 1.14); snout short, rounded in dorsal view, projecting beyond lower jaw; eye large and convex, <abbrev xmlns:xlink="http://www.w3.org/1999/xlink" xlink:title="eye diameter" id="ABBRID0E1LBK" xlink:type="simple">ED</abbrev> 0.73 <abbrev xmlns:xlink="http://www.w3.org/1999/xlink" xlink:title="snout length" id="ABBRID0E5LBK" xlink:type="simple">SL</abbrev>; nostril rounded, closer to tip of snout than to eye; internasal distance larger than interorbital distance; tympanum distinct, approximately 0.68 <abbrev xmlns:xlink="http://www.w3.org/1999/xlink" xlink:title="eye diameter" id="ABBRID0ECMBK" xlink:type="simple">ED</abbrev>; vomerine teeth on well-developed ridges; tongue deeply notched posteriorly; pupil horizontally oval; vocal sac absent.</p><fig id="F4" position="float" orientation="portrait"><object-id xmlns:xlink="http://www.w3.org/1999/xlink" content-type="doi" xlink:type="simple">10.3897/zookeys.1192.114315.figure4</object-id><object-id xmlns:xlink="http://www.w3.org/1999/xlink" content-type="arpha" xlink:type="simple">4333A46D-BF16-5F4A-9980-448138E10F85</object-id><label>Figure 4.</label><caption><p>Photographs of the holotype MTLS20230729013 of <italic><tp:taxon-name><tp:taxon-name-part taxon-name-part-type="genus" reg="Odorrana">Odorrana</tp:taxon-name-part><tp:taxon-name-part taxon-name-part-type="species" reg="leishanensis">leishanensis</tp:taxon-name-part></tp:taxon-name></italic> sp. nov. in life <bold>A</bold> dorsal view <bold>B</bold> ventral view <bold>C</bold> dorsal view of hand <bold>D</bold> ventral view of hand <bold>E</bold> ventral view of foot.</p></caption><graphic xmlns:xlink="http://www.w3.org/1999/xlink" xlink:href="zookeys-1192-057_article-114315__-g004.jpg" position="float" orientation="portrait" xlink:type="simple" id="oo_986529.jpg"><uri content-type="original_file" xlink:type="simple">https://binary.pensoft.net/fig/986529</uri></graphic></fig><fig id="F5" position="float" orientation="portrait"><object-id xmlns:xlink="http://www.w3.org/1999/xlink" content-type="doi" xlink:type="simple">10.3897/zookeys.1192.114315.figure5</object-id><object-id xmlns:xlink="http://www.w3.org/1999/xlink" content-type="arpha" xlink:type="simple">48220C32-9143-5ECE-851E-AB40EAC85784</object-id><label>Figure 5.</label><caption><p>The holotype specimen MTLS20230729013 of <italic><tp:taxon-name><tp:taxon-name-part taxon-name-part-type="genus" reg="Odorrana">Odorrana</tp:taxon-name-part><tp:taxon-name-part taxon-name-part-type="species" reg="leishanensis">leishanensis</tp:taxon-name-part></tp:taxon-name></italic> sp. nov. (preserved) in <bold>A</bold> dorsal view <bold>B</bold> ventral view <bold>C</bold> lateral view <bold>D</bold> dorsal view of hand <bold>E</bold> ventral view of hand <bold>F</bold> ventral view of foot.</p></caption><graphic xmlns:xlink="http://www.w3.org/1999/xlink" xlink:href="zookeys-1192-057_article-114315__-g005.jpg" position="float" orientation="portrait" xlink:type="simple" id="oo_986530.jpg"><uri content-type="original_file" xlink:type="simple">https://binary.pensoft.net/fig/986530</uri></graphic></fig><p>Forelimbs slender (<abbrev xmlns:xlink="http://www.w3.org/1999/xlink" xlink:title="lower arm width" id="ABBRID0EOOBK" xlink:type="simple">LW</abbrev>/<abbrev xmlns:xlink="http://www.w3.org/1999/xlink" xlink:title="snout-vent length" id="ABBRID0ESOBK" xlink:type="simple">SVL</abbrev> = 0.09); lower arm and hand not reach one-second of body length (<abbrev xmlns:xlink="http://www.w3.org/1999/xlink" xlink:title="length of lower arm and hand" id="ABBRID0EWOBK" xlink:type="simple">LAL</abbrev>/<abbrev xmlns:xlink="http://www.w3.org/1999/xlink" xlink:title="snout-vent length" id="ABBRID0E1OBK" xlink:type="simple">SVL</abbrev> = 0.42); fingers slender, relative finger lengths II &lt; I &lt; IV &lt; III; finger tips on I–IV dilated to wide cordiform disks with circum-marginal grooves, without webbing and lateral fringes; subarticular tubercle prominent; supernumerary tubercle indistinct; inner metacarpal tubercle oval, elongate; outer metacarpal tubercles absent; light yellow glandular nuptial pad on finger I.</p><p>Hindlimbs long; tibio-tarsal articulation reaching between eye to nostril when hindlimb adpressed along the side of the body; heels overlapped; tibia longer than thigh length; toes slender, relative lengths I &lt; II &lt; III &lt; V &lt; IV; toes entirely webbed; tips of toes expanded into disc with circummarginal grooves; outer metatarsal tubercle absent; inner metatarsal tubercle present.</p><p>Dorsal rough, there are small, rounded granules scattered all over dorsal body and limbs, ventral surfaces of the head, body, and limbs smooth; weak supratympanic fold from the posterior edge of the eye to the posterior edge of the tympanum; dorsolateral folds absent.</p></tp:treatment-sec><tp:treatment-sec sec-type="Coloration of holotype in life" id="SECID0EAPBK"><title>Coloration of holotype in life</title><p><bold>(Fig. <xref ref-type="fig" rid="F4">4</xref>).</bold> Dorsum grass-green with a small amount of brown spots; flanks pale yellow with several black spots; dorsal surfaces of anterior forelimbs pale yellow, anterior forelimbs olive-brown, with black bands and irregular grass-green spots; dorsal surfaces of hindlimbs grass-green with black bands; upper jaw with a ring of brown spots; lower jaw yellow with black spots; grass-green and black spotted mosaic on the loreal region; tympanum brown-black; ventral surface of throat and chest brown, belly pale yellow.</p></tp:treatment-sec><tp:treatment-sec sec-type="Coloration of holotype in preservation" id="SECID0ENPBK"><title>Coloration of holotype in preservation</title><p><bold>(Fig. <xref ref-type="fig" rid="F5">5</xref>).</bold> After three months in 75% ethanol, the dorsal surface of the body faded to dark olive; the dorsal surface of the head changed to darker; the transverse bands on limbs and digits were not distinct; ventral surface of throat brown, gradually dark brown on chest, the belly was pale yellow; palm color faded to white.</p></tp:treatment-sec><tp:treatment-sec sec-type="variation" id="SECID0E1PBK"><title>Variation.</title><p>Morphological measurements of all specimens are presented in Table <xref ref-type="table" rid="T4">4</xref> and Suppl. material <xref ref-type="supplementary-material" rid="S1">1</xref>. All specimens were very similar in morphology and color pattern, but in <abbrev xmlns:xlink="http://www.w3.org/1999/xlink" xlink:title="Moutai Institute" id="ABBRID0EIQBK" xlink:type="simple">MT</abbrev> LS20230805001 the skin from the corner of the eye to the base of the thigh was noticeably pale brown with green patches mixed in and the flank of the ventral surface was white with dark brown spots (Fig. <xref ref-type="fig" rid="F6">6A, B</xref>); in <abbrev xmlns:xlink="http://www.w3.org/1999/xlink" xlink:title="Moutai Institute" id="ABBRID0EQQBK" xlink:type="simple">MT</abbrev> LS20230806010 the dorsum was green and the ventral surface of the throat and chest darker (Fig. <xref ref-type="fig" rid="F6">6C, D</xref>); in <abbrev xmlns:xlink="http://www.w3.org/1999/xlink" xlink:title="Moutai Institute" id="ABBRID0EYQBK" xlink:type="simple">MT</abbrev> LS20230811024 the granulation on the dorsolateral surface was covered with black spots and the ventral surface of the throat and chest were white with darker spots (Fig. <xref ref-type="fig" rid="F6">6E, F</xref>).</p><table-wrap id="T4" position="float" orientation="portrait"><label>Table 4.</label><caption><p>Measurements of the adult specimens of <italic><tp:taxon-name><tp:taxon-name-part taxon-name-part-type="genus" reg="Odorrana">Odorrana</tp:taxon-name-part><tp:taxon-name-part taxon-name-part-type="species" reg="leishanensis">leishanensis</tp:taxon-name-part></tp:taxon-name></italic> sp. nov. Units are given in mm. See abbreviations for the morphological characters in Materials and methods section.</p></caption><table id="TID0E6CEK" rules="all"><tbody><tr><th rowspan="2" colspan="1">Character</th><th rowspan="2" colspan="1">Holotype</th><th rowspan="1" colspan="2">Males (<italic>n</italic> = 6)</th><th rowspan="2" colspan="1">Female (<italic>n</italic> = 1)</th></tr><tr><th rowspan="1" colspan="1">Range</th><th rowspan="1" colspan="1">Mean ± SD</th></tr><tr><td rowspan="1" colspan="1">
                      <abbrev xmlns:xlink="http://www.w3.org/1999/xlink" xlink:title="snout-vent length" id="ABBRID0EXSBK" xlink:type="simple">SVL</abbrev>
                    </td><td rowspan="1" colspan="1">49.43</td><td rowspan="1" colspan="1">39.1–49.4</td><td rowspan="1" colspan="1">42.3 ± 4.0</td><td rowspan="1" colspan="1">49.7</td></tr><tr><td rowspan="1" colspan="1">
                      <abbrev xmlns:xlink="http://www.w3.org/1999/xlink" xlink:title="head length" id="ABBRID0EMTBK" xlink:type="simple">HDL</abbrev>
                    </td><td rowspan="1" colspan="1">15.13</td><td rowspan="1" colspan="1">11.6–17.8</td><td rowspan="1" colspan="1">13.7 ± 2.2</td><td rowspan="1" colspan="1">17.2</td></tr><tr><td rowspan="1" colspan="1">
                      <abbrev xmlns:xlink="http://www.w3.org/1999/xlink" xlink:title="maximum head width" id="ABBRID0EBUBK" xlink:type="simple">HDW</abbrev>
                    </td><td rowspan="1" colspan="1">17.23</td><td rowspan="1" colspan="1">13.3–17.2</td><td rowspan="1" colspan="1">14.6 ± 1.4</td><td rowspan="1" colspan="1">17.7</td></tr><tr><td rowspan="1" colspan="1">
                      <abbrev xmlns:xlink="http://www.w3.org/1999/xlink" xlink:title="snout length" id="ABBRID0EWUBK" xlink:type="simple">SL</abbrev>
                    </td><td rowspan="1" colspan="1">6.73</td><td rowspan="1" colspan="1">5.6–6.7</td><td rowspan="1" colspan="1">6.2 ± 0.5</td><td rowspan="1" colspan="1">7.7</td></tr><tr><td rowspan="1" colspan="1">
                      <abbrev xmlns:xlink="http://www.w3.org/1999/xlink" xlink:title="nasal to eye distance" id="ABBRID0ELVBK" xlink:type="simple">NED</abbrev>
                    </td><td rowspan="1" colspan="1">3.57</td><td rowspan="1" colspan="1">2.4–3.6</td><td rowspan="1" colspan="1">3.2 ± 0.4</td><td rowspan="1" colspan="1">4.1</td></tr><tr><td rowspan="1" colspan="1">
                      <abbrev xmlns:xlink="http://www.w3.org/1999/xlink" xlink:title="nasal to snout distance" id="ABBRID0EAWBK" xlink:type="simple">NSD</abbrev>
                    </td><td rowspan="1" colspan="1">2.92</td><td rowspan="1" colspan="1">1.6–2.9</td><td rowspan="1" colspan="1">2.4 ± 0.5</td><td rowspan="1" colspan="1">3.4</td></tr><tr><td rowspan="1" colspan="1">
                      <abbrev xmlns:xlink="http://www.w3.org/1999/xlink" xlink:title="internasal distance" id="ABBRID0EVWBK" xlink:type="simple">IND</abbrev>
                    </td><td rowspan="1" colspan="1">6.02</td><td rowspan="1" colspan="1">4.8–6.0</td><td rowspan="1" colspan="1">5.3 ± 0.5</td><td rowspan="1" colspan="1">6.3</td></tr><tr><td rowspan="1" colspan="1">
                      <abbrev xmlns:xlink="http://www.w3.org/1999/xlink" xlink:title="eye diameter" id="ABBRID0EKXBK" xlink:type="simple">ED</abbrev>
                    </td><td rowspan="1" colspan="1">4.94</td><td rowspan="1" colspan="1">4.1–4.9</td><td rowspan="1" colspan="1">4.5 ± 0.3</td><td rowspan="1" colspan="1">5.8</td></tr><tr><td rowspan="1" colspan="1">
                      <abbrev xmlns:xlink="http://www.w3.org/1999/xlink" xlink:title="interorbital distance" id="ABBRID0E6XBK" xlink:type="simple">IOD</abbrev>
                    </td><td rowspan="1" colspan="1">3.76</td><td rowspan="1" colspan="1">3.4–4.4</td><td rowspan="1" colspan="1">4.0 ± 0.3</td><td rowspan="1" colspan="1">5.1</td></tr><tr><td rowspan="1" colspan="1">
                      <abbrev xmlns:xlink="http://www.w3.org/1999/xlink" xlink:title="upper eyelid width" id="ABBRID0EUYBK" xlink:type="simple">UEW</abbrev>
                    </td><td rowspan="1" colspan="1">4.04</td><td rowspan="1" colspan="1">2.9–4.0</td><td rowspan="1" colspan="1">3.4 ± 0.4</td><td rowspan="1" colspan="1">4.8</td></tr><tr><td rowspan="1" colspan="1">
                      <abbrev xmlns:xlink="http://www.w3.org/1999/xlink" xlink:title="maximal tympanum diameter" id="ABBRID0EJZBK" xlink:type="simple">TYD</abbrev>
                    </td><td rowspan="1" colspan="1">3.36</td><td rowspan="1" colspan="1">2.3–3.4</td><td rowspan="1" colspan="1">2.5 ± 0.4</td><td rowspan="1" colspan="1">2.5</td></tr><tr><td rowspan="1" colspan="1">
                      <abbrev xmlns:xlink="http://www.w3.org/1999/xlink" xlink:title="length of lower arm and hand" id="ABBRID0E5ZBK" xlink:type="simple">LAL</abbrev>
                    </td><td rowspan="1" colspan="1">20.52</td><td rowspan="1" colspan="1">17.4–20.5</td><td rowspan="1" colspan="1">18.7 ± 1.2</td><td rowspan="1" colspan="1">24.6</td></tr><tr><td rowspan="1" colspan="1">
                      <abbrev xmlns:xlink="http://www.w3.org/1999/xlink" xlink:title="lower arm width" id="ABBRID0ET1BK" xlink:type="simple">LW</abbrev>
                    </td><td rowspan="1" colspan="1">4.38</td><td rowspan="1" colspan="1">2.9–4.4</td><td rowspan="1" colspan="1">3.3 ± 0.6</td><td rowspan="1" colspan="1">4.7</td></tr><tr><td rowspan="1" colspan="1">
                      <abbrev xmlns:xlink="http://www.w3.org/1999/xlink" xlink:title="maximum likelihood" id="ABBRID0EI2BK" xlink:type="simple">ML</abbrev>
                    </td><td rowspan="1" colspan="1">12.19</td><td rowspan="1" colspan="1">10.5–12.2</td><td rowspan="1" colspan="1">11.3 ± 0.6</td><td rowspan="1" colspan="1">14.9</td></tr><tr><td rowspan="1" colspan="1">
                      <abbrev xmlns:xlink="http://www.w3.org/1999/xlink" xlink:title="hindlimb length" id="ABBRID0E42BK" xlink:type="simple">HLL</abbrev>
                    </td><td rowspan="1" colspan="1">82.28</td><td rowspan="1" colspan="1">67.8–82.3</td><td rowspan="1" colspan="1">72.3 ± 5.2</td><td rowspan="1" colspan="1">87.3</td></tr><tr><td rowspan="1" colspan="1">
                      <abbrev xmlns:xlink="http://www.w3.org/1999/xlink" xlink:title="thigh length" id="ABBRID0ES3BK" xlink:type="simple">THL</abbrev>
                    </td><td rowspan="1" colspan="1">24.57</td><td rowspan="1" colspan="1">19.9–24.6</td><td rowspan="1" colspan="1">21.2 ± 1.7</td><td rowspan="1" colspan="1">28.3</td></tr><tr><td rowspan="1" colspan="1">
                      <abbrev xmlns:xlink="http://www.w3.org/1999/xlink" xlink:title="tibia length" id="ABBRID0EH4BK" xlink:type="simple">TL</abbrev>
                    </td><td rowspan="1" colspan="1">27.65</td><td rowspan="1" colspan="1">22.8–27.7</td><td rowspan="1" colspan="1">24.5 ± 1.75</td><td rowspan="1" colspan="1">29.7</td></tr><tr><td rowspan="1" colspan="1">
                      <abbrev xmlns:xlink="http://www.w3.org/1999/xlink" xlink:title="maximal tibia width" id="ABBRID0E34BK" xlink:type="simple">TW</abbrev>
                    </td><td rowspan="1" colspan="1">5.77</td><td rowspan="1" colspan="1">3.5–5.8</td><td rowspan="1" colspan="1">4.4 ± 0.7</td><td rowspan="1" colspan="1">6.9</td></tr><tr><td rowspan="1" colspan="1">
                      <abbrev xmlns:xlink="http://www.w3.org/1999/xlink" xlink:title="length of foot and tarsus" id="ABBRID0ER5BK" xlink:type="simple">TFL</abbrev>
                    </td><td rowspan="1" colspan="1">38.43</td><td rowspan="1" colspan="1">31.3–38.4</td><td rowspan="1" colspan="1">33.8 ± 2.6</td><td rowspan="1" colspan="1">39.6</td></tr><tr><td rowspan="1" colspan="1">
                      <abbrev xmlns:xlink="http://www.w3.org/1999/xlink" xlink:title="foot length" id="ABBRID0EG6BK" xlink:type="simple">FL</abbrev>
                    </td><td rowspan="1" colspan="1">26.66</td><td rowspan="1" colspan="1">22.7–26.7</td><td rowspan="1" colspan="1">23.9 ± 1.5</td><td rowspan="1" colspan="1">28.2</td></tr></tbody></table></table-wrap><fig id="F6" position="float" orientation="portrait"><object-id xmlns:xlink="http://www.w3.org/1999/xlink" content-type="doi" xlink:type="simple">10.3897/zookeys.1192.114315.figure6</object-id><object-id xmlns:xlink="http://www.w3.org/1999/xlink" content-type="arpha" xlink:type="simple">EBF6E84A-64FA-52B2-8F9E-247EC38DE609</object-id><label>Figure 6.</label><caption><p>Color variation in <italic><tp:taxon-name><tp:taxon-name-part taxon-name-part-type="genus" reg="Odorrana">Odorrana</tp:taxon-name-part><tp:taxon-name-part taxon-name-part-type="species" reg="leishanensis">leishanensis</tp:taxon-name-part></tp:taxon-name></italic> sp. nov. <bold>A</bold> dorsolateral view of the male specimen MTLS20230805001 <bold>B</bold> ventral view of the male specimen MTLS20230805001 <bold>C</bold> dorsolateral view of the male specimen LS20230806010 <bold>D</bold> ventral view of the male specimen MTLS20230806010 <bold>E</bold> dorsolateral view of the female specimen LS20230811024 <bold>F</bold> ventral view of the female specimen MTLS20230811024.</p></caption><graphic xmlns:xlink="http://www.w3.org/1999/xlink" xlink:href="zookeys-1192-057_article-114315__-g006.jpg" position="float" orientation="portrait" xlink:type="simple" id="oo_986531.jpg"><uri content-type="original_file" xlink:type="simple">https://binary.pensoft.net/fig/986531</uri></graphic></fig></tp:treatment-sec><tp:treatment-sec sec-type="description" id="SECID0E1ACK"><title>Secondary sexual characters.</title><p>Adult females slightly larger than adult males; adult males lack vocal sacs. During breeding season, pale yellow glandular nuptial pads in males present on finger I (Figs <xref ref-type="fig" rid="F4">4C</xref>, <xref ref-type="fig" rid="F5">5D</xref>).</p></tp:treatment-sec><tp:treatment-sec sec-type="comparisons" id="SECID0EIBCK"><title>Comparisons.</title><p>The molecular phylogenetic analyses placed the new species in an independent clade and sharing a sister relationship with the clade composed of <italic><tp:taxon-name><tp:taxon-name-part taxon-name-part-type="genus" reg="Odorrana">O.</tp:taxon-name-part><tp:taxon-name-part taxon-name-part-type="species" reg="schmackeri">schmackeri</tp:taxon-name-part></tp:taxon-name></italic>, <italic><tp:taxon-name><tp:taxon-name-part taxon-name-part-type="genus" reg="Odorrana">O.</tp:taxon-name-part><tp:taxon-name-part taxon-name-part-type="species" reg="kweichowensis">kweichowensis</tp:taxon-name-part></tp:taxon-name></italic>, <italic><tp:taxon-name><tp:taxon-name-part taxon-name-part-type="genus" reg="Odorrana">O.</tp:taxon-name-part><tp:taxon-name-part taxon-name-part-type="species" reg="fengkaiensis">fengkaiensis</tp:taxon-name-part></tp:taxon-name></italic>, <italic><tp:taxon-name><tp:taxon-name-part taxon-name-part-type="genus" reg="Odorrana">O.</tp:taxon-name-part><tp:taxon-name-part taxon-name-part-type="species" reg="hainanensis">hainanensis</tp:taxon-name-part></tp:taxon-name></italic>, <italic><tp:taxon-name><tp:taxon-name-part taxon-name-part-type="genus" reg="Odorrana">O.</tp:taxon-name-part><tp:taxon-name-part taxon-name-part-type="species" reg="bacboensis">bacboensis</tp:taxon-name-part></tp:taxon-name></italic>, <italic><tp:taxon-name><tp:taxon-name-part taxon-name-part-type="genus" reg="Odorrana">O.</tp:taxon-name-part><tp:taxon-name-part taxon-name-part-type="species" reg="ichangensis">ichangensis</tp:taxon-name-part></tp:taxon-name></italic>, <italic><tp:taxon-name><tp:taxon-name-part taxon-name-part-type="genus" reg="Odorrana">O.</tp:taxon-name-part><tp:taxon-name-part taxon-name-part-type="species" reg="hejiangensis">hejiangensis</tp:taxon-name-part></tp:taxon-name></italic>, <italic><tp:taxon-name><tp:taxon-name-part taxon-name-part-type="genus" reg="Odorrana">O.</tp:taxon-name-part><tp:taxon-name-part taxon-name-part-type="species" reg="tianmuii">tianmuii</tp:taxon-name-part></tp:taxon-name></italic>, and <italic><tp:taxon-name><tp:taxon-name-part taxon-name-part-type="genus" reg="Odorrana">O.</tp:taxon-name-part><tp:taxon-name-part taxon-name-part-type="species" reg="huanggangensis">huanggangensis</tp:taxon-name-part></tp:taxon-name></italic>. <italic><tp:taxon-name><tp:taxon-name-part taxon-name-part-type="genus" reg="Odorrana">Odorrana</tp:taxon-name-part><tp:taxon-name-part taxon-name-part-type="species" reg="leishanensis">leishanensis</tp:taxon-name-part></tp:taxon-name></italic> sp. nov. differs from the aforementioned species by having a similar body size in males and females, <abbrev xmlns:xlink="http://www.w3.org/1999/xlink" xlink:title="snout-vent length" id="ABBRID0E3ECK" xlink:type="simple">SVL</abbrev>♂ = 39.1–49.4 mm, ♀ = 49.7 mm) (vs female size larger than males); vocal sac in males absent (vs present).</p><p><italic><tp:taxon-name><tp:taxon-name-part taxon-name-part-type="genus" reg="Odorrana">Odorrana</tp:taxon-name-part><tp:taxon-name-part taxon-name-part-type="species" reg="leishanensis">leishanensis</tp:taxon-name-part></tp:taxon-name></italic> sp. nov. differs from <italic><tp:taxon-name><tp:taxon-name-part taxon-name-part-type="genus" reg="Odorrana">O.</tp:taxon-name-part><tp:taxon-name-part taxon-name-part-type="species" reg="amamiensis">amamiensis</tp:taxon-name-part></tp:taxon-name></italic>, <italic><tp:taxon-name><tp:taxon-name-part taxon-name-part-type="genus" reg="Odorrana">O.</tp:taxon-name-part><tp:taxon-name-part taxon-name-part-type="species" reg="andersonii">andersonii</tp:taxon-name-part></tp:taxon-name></italic>, <italic><tp:taxon-name><tp:taxon-name-part taxon-name-part-type="genus" reg="Odorrana">O.</tp:taxon-name-part><tp:taxon-name-part taxon-name-part-type="species" reg="aureola">aureola</tp:taxon-name-part></tp:taxon-name></italic>, <italic><tp:taxon-name><tp:taxon-name-part taxon-name-part-type="genus" reg="Odorrana">O.</tp:taxon-name-part><tp:taxon-name-part taxon-name-part-type="species" reg="bacboensis">bacboensis</tp:taxon-name-part></tp:taxon-name></italic>, <italic><tp:taxon-name><tp:taxon-name-part taxon-name-part-type="genus" reg="Odorrana">O.</tp:taxon-name-part><tp:taxon-name-part taxon-name-part-type="species" reg="cangyuanensis">cangyuanensis</tp:taxon-name-part></tp:taxon-name></italic>, <italic><tp:taxon-name><tp:taxon-name-part taxon-name-part-type="genus" reg="Odorrana">O.</tp:taxon-name-part><tp:taxon-name-part taxon-name-part-type="species" reg="chapaensis">chapaensis</tp:taxon-name-part></tp:taxon-name></italic>, <italic><tp:taxon-name><tp:taxon-name-part taxon-name-part-type="genus" reg="Odorrana">O.</tp:taxon-name-part><tp:taxon-name-part taxon-name-part-type="species" reg="chloronota">chloronota</tp:taxon-name-part></tp:taxon-name></italic>, <italic><tp:taxon-name><tp:taxon-name-part taxon-name-part-type="genus" reg="Odorrana">O.</tp:taxon-name-part><tp:taxon-name-part taxon-name-part-type="species" reg="damingshanensis">damingshanensis</tp:taxon-name-part></tp:taxon-name></italic>, <italic><tp:taxon-name><tp:taxon-name-part taxon-name-part-type="genus" reg="Odorrana">O.</tp:taxon-name-part><tp:taxon-name-part taxon-name-part-type="species" reg="geminata">geminata</tp:taxon-name-part></tp:taxon-name></italic>, <italic><tp:taxon-name><tp:taxon-name-part taxon-name-part-type="genus" reg="Odorrana">O.</tp:taxon-name-part><tp:taxon-name-part taxon-name-part-type="species" reg="grahami">grahami</tp:taxon-name-part></tp:taxon-name></italic>, <italic><tp:taxon-name><tp:taxon-name-part taxon-name-part-type="genus" reg="Odorrana">O.</tp:taxon-name-part><tp:taxon-name-part taxon-name-part-type="species" reg="ishikawae">ishikawae</tp:taxon-name-part></tp:taxon-name></italic>, <italic><tp:taxon-name><tp:taxon-name-part taxon-name-part-type="genus" reg="Odorrana">O.</tp:taxon-name-part><tp:taxon-name-part taxon-name-part-type="species" reg="indeprensa">indeprensa</tp:taxon-name-part></tp:taxon-name></italic>, <italic><tp:taxon-name><tp:taxon-name-part taxon-name-part-type="genus" reg="Odorrana">O.</tp:taxon-name-part><tp:taxon-name-part taxon-name-part-type="species" reg="jingdongensis">jingdongensis</tp:taxon-name-part></tp:taxon-name></italic>, <italic><tp:taxon-name><tp:taxon-name-part taxon-name-part-type="genus" reg="Odorrana">O.</tp:taxon-name-part><tp:taxon-name-part taxon-name-part-type="species" reg="junlianensis">junlianensis</tp:taxon-name-part></tp:taxon-name></italic>, <italic><tp:taxon-name><tp:taxon-name-part taxon-name-part-type="genus" reg="Odorrana">O.</tp:taxon-name-part><tp:taxon-name-part taxon-name-part-type="species" reg="kuangwuensis">kuangwuensis</tp:taxon-name-part></tp:taxon-name></italic>, <italic><tp:taxon-name><tp:taxon-name-part taxon-name-part-type="genus" reg="Odorrana">O.</tp:taxon-name-part><tp:taxon-name-part taxon-name-part-type="species" reg="leporipes">leporipes</tp:taxon-name-part></tp:taxon-name></italic>, <italic><tp:taxon-name><tp:taxon-name-part taxon-name-part-type="genus" reg="Odorrana">O.</tp:taxon-name-part><tp:taxon-name-part taxon-name-part-type="species" reg="lungshengensis">lungshengensis</tp:taxon-name-part></tp:taxon-name></italic>, <italic><tp:taxon-name><tp:taxon-name-part taxon-name-part-type="genus" reg="Odorrana">O.</tp:taxon-name-part><tp:taxon-name-part taxon-name-part-type="species" reg="mutschmanni">mutschmanni</tp:taxon-name-part></tp:taxon-name></italic>, <italic><tp:taxon-name><tp:taxon-name-part taxon-name-part-type="genus" reg="Odorrana">O.</tp:taxon-name-part><tp:taxon-name-part taxon-name-part-type="species" reg="nanjiangensis">nanjiangensis</tp:taxon-name-part></tp:taxon-name></italic>, <italic><tp:taxon-name><tp:taxon-name-part taxon-name-part-type="genus" reg="Odorrana">O.</tp:taxon-name-part><tp:taxon-name-part taxon-name-part-type="species" reg="narina">narina</tp:taxon-name-part></tp:taxon-name></italic>, <italic><tp:taxon-name><tp:taxon-name-part taxon-name-part-type="genus" reg="Odorrana">O.</tp:taxon-name-part><tp:taxon-name-part taxon-name-part-type="species" reg="splendida">splendida</tp:taxon-name-part></tp:taxon-name></italic>, <italic><tp:taxon-name><tp:taxon-name-part taxon-name-part-type="genus" reg="Odorrana">O.</tp:taxon-name-part><tp:taxon-name-part taxon-name-part-type="species" reg="supranarina">supranarina</tp:taxon-name-part></tp:taxon-name></italic>, <italic><tp:taxon-name><tp:taxon-name-part taxon-name-part-type="genus" reg="Odorrana">O.</tp:taxon-name-part><tp:taxon-name-part taxon-name-part-type="species" reg="tiannanensis">tiannanensis</tp:taxon-name-part></tp:taxon-name></italic>, <italic><tp:taxon-name><tp:taxon-name-part taxon-name-part-type="genus" reg="Odorrana">O.</tp:taxon-name-part><tp:taxon-name-part taxon-name-part-type="species" reg="versabilis">versabilis</tp:taxon-name-part></tp:taxon-name></italic>, and <italic><tp:taxon-name><tp:taxon-name-part taxon-name-part-type="genus" reg="Odorrana">O.</tp:taxon-name-part><tp:taxon-name-part taxon-name-part-type="species" reg="wuchuanensis">wuchuanensis</tp:taxon-name-part></tp:taxon-name></italic> in having a medium body size (maximum <abbrev xmlns:xlink="http://www.w3.org/1999/xlink" xlink:title="snout-vent length" id="ABBRID0EAOCK" xlink:type="simple">SVL</abbrev> &lt; 50.0 mm in males vs minimum <abbrev xmlns:xlink="http://www.w3.org/1999/xlink" xlink:title="snout-vent length" id="ABBRID0EEOCK" xlink:type="simple">SVL</abbrev> &gt; 50.0 mm in all other species).</p><p><italic><tp:taxon-name><tp:taxon-name-part taxon-name-part-type="genus" reg="Odorrana">Odorrana</tp:taxon-name-part><tp:taxon-name-part taxon-name-part-type="species" reg="leishanensis">leishanensis</tp:taxon-name-part></tp:taxon-name></italic> sp. nov. differs from <italic><tp:taxon-name><tp:taxon-name-part taxon-name-part-type="genus" reg="Odorrana">O.</tp:taxon-name-part><tp:taxon-name-part taxon-name-part-type="species" reg="absita">absita</tp:taxon-name-part></tp:taxon-name></italic>, <italic><tp:taxon-name><tp:taxon-name-part taxon-name-part-type="genus" reg="Odorrana">O.</tp:taxon-name-part><tp:taxon-name-part taxon-name-part-type="species" reg="amamiensis">amamiensis</tp:taxon-name-part></tp:taxon-name></italic>, <italic><tp:taxon-name><tp:taxon-name-part taxon-name-part-type="genus" reg="Odorrana">O.</tp:taxon-name-part><tp:taxon-name-part taxon-name-part-type="species" reg="andersonii">andersonii</tp:taxon-name-part></tp:taxon-name></italic>, <italic><tp:taxon-name><tp:taxon-name-part taxon-name-part-type="genus" reg="Odorrana">O.</tp:taxon-name-part><tp:taxon-name-part taxon-name-part-type="species" reg="anlungensis">anlungensis</tp:taxon-name-part></tp:taxon-name></italic>, <italic><tp:taxon-name><tp:taxon-name-part taxon-name-part-type="genus" reg="Odorrana">O.</tp:taxon-name-part><tp:taxon-name-part taxon-name-part-type="species" reg="aureola">aureola</tp:taxon-name-part></tp:taxon-name></italic>, <italic><tp:taxon-name><tp:taxon-name-part taxon-name-part-type="genus" reg="Odorrana">O.</tp:taxon-name-part><tp:taxon-name-part taxon-name-part-type="species" reg="bacboensis">bacboensis</tp:taxon-name-part></tp:taxon-name></italic>, <italic><tp:taxon-name><tp:taxon-name-part taxon-name-part-type="genus" reg="Odorrana">O.</tp:taxon-name-part><tp:taxon-name-part taxon-name-part-type="species" reg="banaorum">banaorum</tp:taxon-name-part></tp:taxon-name></italic>, <italic><tp:taxon-name><tp:taxon-name-part taxon-name-part-type="genus" reg="Odorrana">O.</tp:taxon-name-part><tp:taxon-name-part taxon-name-part-type="species" reg="bolavensis">bolavensis</tp:taxon-name-part></tp:taxon-name></italic>, <italic><tp:taxon-name><tp:taxon-name-part taxon-name-part-type="genus" reg="Odorrana">O.</tp:taxon-name-part><tp:taxon-name-part taxon-name-part-type="species" reg="chapaensis">chapaensis</tp:taxon-name-part></tp:taxon-name></italic>, <italic><tp:taxon-name><tp:taxon-name-part taxon-name-part-type="genus" reg="Odorrana">O.</tp:taxon-name-part><tp:taxon-name-part taxon-name-part-type="species" reg="chloronota">chloronota</tp:taxon-name-part></tp:taxon-name></italic>, <italic><tp:taxon-name><tp:taxon-name-part taxon-name-part-type="genus" reg="Odorrana">O.</tp:taxon-name-part><tp:taxon-name-part taxon-name-part-type="species" reg="dulongensis">dulongensis</tp:taxon-name-part></tp:taxon-name></italic>, <italic><tp:taxon-name><tp:taxon-name-part taxon-name-part-type="genus" reg="Odorrana">O.</tp:taxon-name-part><tp:taxon-name-part taxon-name-part-type="species" reg="fengkaiensis">fengkaiensis</tp:taxon-name-part></tp:taxon-name></italic>, <italic><tp:taxon-name><tp:taxon-name-part taxon-name-part-type="genus" reg="Odorrana">O.</tp:taxon-name-part><tp:taxon-name-part taxon-name-part-type="species" reg="geminata">geminata</tp:taxon-name-part></tp:taxon-name></italic>, <italic><tp:taxon-name><tp:taxon-name-part taxon-name-part-type="genus" reg="Odorrana">O.</tp:taxon-name-part><tp:taxon-name-part taxon-name-part-type="species" reg="grahami">grahami</tp:taxon-name-part></tp:taxon-name></italic>, <italic><tp:taxon-name><tp:taxon-name-part taxon-name-part-type="genus" reg="Odorrana">O.</tp:taxon-name-part><tp:taxon-name-part taxon-name-part-type="species" reg="graminea">graminea</tp:taxon-name-part></tp:taxon-name></italic>, <italic><tp:taxon-name><tp:taxon-name-part taxon-name-part-type="genus" reg="Odorrana">O.</tp:taxon-name-part><tp:taxon-name-part taxon-name-part-type="species" reg="hainanensis">hainanensis</tp:taxon-name-part></tp:taxon-name></italic>, <italic><tp:taxon-name><tp:taxon-name-part taxon-name-part-type="genus" reg="Odorrana">O.</tp:taxon-name-part><tp:taxon-name-part taxon-name-part-type="species" reg="heatwolei">heatwolei</tp:taxon-name-part></tp:taxon-name></italic>, <italic><tp:taxon-name><tp:taxon-name-part taxon-name-part-type="genus" reg="Odorrana">O.</tp:taxon-name-part><tp:taxon-name-part taxon-name-part-type="species" reg="hejiangensis">hejiangensis</tp:taxon-name-part></tp:taxon-name></italic>, <italic><tp:taxon-name><tp:taxon-name-part taxon-name-part-type="genus" reg="Odorrana">O.</tp:taxon-name-part><tp:taxon-name-part taxon-name-part-type="species" reg="hosii">hosii</tp:taxon-name-part></tp:taxon-name></italic>, <italic><tp:taxon-name><tp:taxon-name-part taxon-name-part-type="genus" reg="Odorrana">O.</tp:taxon-name-part><tp:taxon-name-part taxon-name-part-type="species" reg="huanggangensis">huanggangensis</tp:taxon-name-part></tp:taxon-name></italic>, <italic><tp:taxon-name><tp:taxon-name-part taxon-name-part-type="genus" reg="Odorrana">O.</tp:taxon-name-part><tp:taxon-name-part taxon-name-part-type="species" reg="ichangensis">ichangensis</tp:taxon-name-part></tp:taxon-name></italic>, <italic><tp:taxon-name><tp:taxon-name-part taxon-name-part-type="genus" reg="Odorrana">O.</tp:taxon-name-part><tp:taxon-name-part taxon-name-part-type="species" reg="indeprensa">indeprensa</tp:taxon-name-part></tp:taxon-name></italic>, <italic><tp:taxon-name><tp:taxon-name-part taxon-name-part-type="genus" reg="Odorrana">O.</tp:taxon-name-part><tp:taxon-name-part taxon-name-part-type="species" reg="jingdongensis">jingdongensis</tp:taxon-name-part></tp:taxon-name></italic>, <italic><tp:taxon-name><tp:taxon-name-part taxon-name-part-type="genus" reg="Odorrana">O.</tp:taxon-name-part><tp:taxon-name-part taxon-name-part-type="species" reg="junlianensis">junlianensis</tp:taxon-name-part></tp:taxon-name></italic>, <italic><tp:taxon-name><tp:taxon-name-part taxon-name-part-type="genus" reg="Odorrana">O.</tp:taxon-name-part><tp:taxon-name-part taxon-name-part-type="species" reg="khalam">khalam</tp:taxon-name-part></tp:taxon-name></italic>, <italic><tp:taxon-name><tp:taxon-name-part taxon-name-part-type="genus" reg="Odorrana">O.</tp:taxon-name-part><tp:taxon-name-part taxon-name-part-type="species" reg="kuangwuensis">kuangwuensis</tp:taxon-name-part></tp:taxon-name></italic>, <italic><tp:taxon-name><tp:taxon-name-part taxon-name-part-type="genus" reg="Odorrana">O.</tp:taxon-name-part><tp:taxon-name-part taxon-name-part-type="species" reg="kweichowensis">kweichowensis</tp:taxon-name-part></tp:taxon-name></italic>, <italic><tp:taxon-name><tp:taxon-name-part taxon-name-part-type="genus" reg="Odorrana">O.</tp:taxon-name-part><tp:taxon-name-part taxon-name-part-type="species" reg="liboensis">liboensis</tp:taxon-name-part></tp:taxon-name></italic>, <italic><tp:taxon-name><tp:taxon-name-part taxon-name-part-type="genus" reg="Odorrana">O.</tp:taxon-name-part><tp:taxon-name-part taxon-name-part-type="species" reg="livida">livida</tp:taxon-name-part></tp:taxon-name></italic>, <italic><tp:taxon-name><tp:taxon-name-part taxon-name-part-type="genus" reg="Odorrana">O.</tp:taxon-name-part><tp:taxon-name-part taxon-name-part-type="species" reg="lungshengensis">lungshengensis</tp:taxon-name-part></tp:taxon-name></italic>, <italic><tp:taxon-name><tp:taxon-name-part taxon-name-part-type="genus" reg="Odorrana">O.</tp:taxon-name-part><tp:taxon-name-part taxon-name-part-type="species" reg="macrotympana">macrotympana</tp:taxon-name-part></tp:taxon-name></italic>, <italic><tp:taxon-name><tp:taxon-name-part taxon-name-part-type="genus" reg="Odorrana">O.</tp:taxon-name-part><tp:taxon-name-part taxon-name-part-type="species" reg="margaretae">margaretae</tp:taxon-name-part></tp:taxon-name></italic>, <italic><tp:taxon-name><tp:taxon-name-part taxon-name-part-type="genus" reg="Odorrana">O.</tp:taxon-name-part><tp:taxon-name-part taxon-name-part-type="species" reg="monjerai">monjerai</tp:taxon-name-part></tp:taxon-name></italic>, <italic><tp:taxon-name><tp:taxon-name-part taxon-name-part-type="genus" reg="Odorrana">O.</tp:taxon-name-part><tp:taxon-name-part taxon-name-part-type="species" reg="morafkai">morafkai</tp:taxon-name-part></tp:taxon-name></italic>, <italic><tp:taxon-name><tp:taxon-name-part taxon-name-part-type="genus" reg="Odorrana">O.</tp:taxon-name-part><tp:taxon-name-part taxon-name-part-type="species" reg="mutschmanni">mutschmanni</tp:taxon-name-part></tp:taxon-name></italic>, <italic><tp:taxon-name><tp:taxon-name-part taxon-name-part-type="genus" reg="Odorrana">O.</tp:taxon-name-part><tp:taxon-name-part taxon-name-part-type="species" reg="nanjiangensis">nanjiangensis</tp:taxon-name-part></tp:taxon-name></italic>, <italic><tp:taxon-name><tp:taxon-name-part taxon-name-part-type="genus" reg="Odorrana">O.</tp:taxon-name-part><tp:taxon-name-part taxon-name-part-type="species" reg="narina">narina</tp:taxon-name-part></tp:taxon-name></italic>, <italic><tp:taxon-name><tp:taxon-name-part taxon-name-part-type="genus" reg="Odorrana">O.</tp:taxon-name-part><tp:taxon-name-part taxon-name-part-type="species" reg="orba">orba</tp:taxon-name-part></tp:taxon-name></italic>, <italic><tp:taxon-name><tp:taxon-name-part taxon-name-part-type="genus" reg="Odorrana">O.</tp:taxon-name-part><tp:taxon-name-part taxon-name-part-type="species" reg="sangzhiensis">sangzhiensis</tp:taxon-name-part></tp:taxon-name></italic>, <italic><tp:taxon-name><tp:taxon-name-part taxon-name-part-type="genus" reg="Odorrana">O.</tp:taxon-name-part><tp:taxon-name-part taxon-name-part-type="species" reg="schmackeri">schmackeri</tp:taxon-name-part></tp:taxon-name></italic>, <italic><tp:taxon-name><tp:taxon-name-part taxon-name-part-type="genus" reg="Odorrana">O.</tp:taxon-name-part><tp:taxon-name-part taxon-name-part-type="species" reg="sinica">sinica</tp:taxon-name-part></tp:taxon-name></italic>, <italic><tp:taxon-name><tp:taxon-name-part taxon-name-part-type="genus" reg="Odorrana">O.</tp:taxon-name-part><tp:taxon-name-part taxon-name-part-type="species" reg="splendida">splendida</tp:taxon-name-part></tp:taxon-name></italic>, <italic><tp:taxon-name><tp:taxon-name-part taxon-name-part-type="genus" reg="Odorrana">O.</tp:taxon-name-part><tp:taxon-name-part taxon-name-part-type="species" reg="supranarina">supranarina</tp:taxon-name-part></tp:taxon-name></italic>, <italic><tp:taxon-name><tp:taxon-name-part taxon-name-part-type="genus" reg="Odorrana">O.</tp:taxon-name-part><tp:taxon-name-part taxon-name-part-type="species" reg="swinhoana">swinhoana</tp:taxon-name-part></tp:taxon-name></italic>, <italic><tp:taxon-name><tp:taxon-name-part taxon-name-part-type="genus" reg="Odorrana">O.</tp:taxon-name-part><tp:taxon-name-part taxon-name-part-type="species" reg="tiannanensis">tiannanensis</tp:taxon-name-part></tp:taxon-name></italic>, <italic><tp:taxon-name><tp:taxon-name-part taxon-name-part-type="genus" reg="Odorrana">O.</tp:taxon-name-part><tp:taxon-name-part taxon-name-part-type="species" reg="tormota">tormota</tp:taxon-name-part></tp:taxon-name></italic>, <italic><tp:taxon-name><tp:taxon-name-part taxon-name-part-type="genus" reg="Odorrana">O.</tp:taxon-name-part><tp:taxon-name-part taxon-name-part-type="species" reg="versabilis">versabilis</tp:taxon-name-part></tp:taxon-name></italic>, <italic><tp:taxon-name><tp:taxon-name-part taxon-name-part-type="genus" reg="Odorrana">O.</tp:taxon-name-part><tp:taxon-name-part taxon-name-part-type="species" reg="wuchuanensis">wuchuanensis</tp:taxon-name-part></tp:taxon-name></italic>, <italic><tp:taxon-name><tp:taxon-name-part taxon-name-part-type="genus" reg="Odorrana">O.</tp:taxon-name-part><tp:taxon-name-part taxon-name-part-type="species" reg="yentuensis">yentuensis</tp:taxon-name-part></tp:taxon-name></italic>, <italic><tp:taxon-name><tp:taxon-name-part taxon-name-part-type="genus" reg="Odorrana">O.</tp:taxon-name-part><tp:taxon-name-part taxon-name-part-type="species" reg="yizhangensis">yizhangensis</tp:taxon-name-part></tp:taxon-name></italic>, and <italic><tp:taxon-name><tp:taxon-name-part taxon-name-part-type="genus" reg="Odorrana">O.</tp:taxon-name-part><tp:taxon-name-part taxon-name-part-type="species" reg="yunnanensis">yunnanensis</tp:taxon-name-part></tp:taxon-name></italic> by having medium female body size (<abbrev xmlns:xlink="http://www.w3.org/1999/xlink" xlink:title="snout-vent length" id="ABBRID0EGADK" xlink:type="simple">SVL</abbrev> &lt; 50.0 mm vs minimum <abbrev xmlns:xlink="http://www.w3.org/1999/xlink" xlink:title="snout-vent length" id="ABBRID0EKADK" xlink:type="simple">SVL</abbrev> &gt; 50.0 mm in the other species).</p><p><italic><tp:taxon-name><tp:taxon-name-part taxon-name-part-type="genus" reg="Odorrana">Odorrana</tp:taxon-name-part><tp:taxon-name-part taxon-name-part-type="species" reg="leishanensis">leishanensis</tp:taxon-name-part></tp:taxon-name></italic> sp. nov. differs from <italic><tp:taxon-name><tp:taxon-name-part taxon-name-part-type="genus" reg="Odorrana">O.</tp:taxon-name-part><tp:taxon-name-part taxon-name-part-type="species" reg="absita">absita</tp:taxon-name-part></tp:taxon-name></italic>, <italic><tp:taxon-name><tp:taxon-name-part taxon-name-part-type="genus" reg="Odorrana">O.</tp:taxon-name-part><tp:taxon-name-part taxon-name-part-type="species" reg="amamiensis">amamiensis</tp:taxon-name-part></tp:taxon-name></italic>, <italic><tp:taxon-name><tp:taxon-name-part taxon-name-part-type="genus" reg="Odorrana">O.</tp:taxon-name-part><tp:taxon-name-part taxon-name-part-type="species" reg="banaorum">banaorum</tp:taxon-name-part></tp:taxon-name></italic>, <italic><tp:taxon-name><tp:taxon-name-part taxon-name-part-type="genus" reg="Odorrana">O.</tp:taxon-name-part><tp:taxon-name-part taxon-name-part-type="species" reg="bolavensis">bolavensis</tp:taxon-name-part></tp:taxon-name></italic>, <italic><tp:taxon-name><tp:taxon-name-part taxon-name-part-type="genus" reg="Odorrana">O.</tp:taxon-name-part><tp:taxon-name-part taxon-name-part-type="species" reg="chloronota">chloronota</tp:taxon-name-part></tp:taxon-name></italic>, <italic><tp:taxon-name><tp:taxon-name-part taxon-name-part-type="genus" reg="Odorrana">O.</tp:taxon-name-part><tp:taxon-name-part taxon-name-part-type="species" reg="confusa">confusa</tp:taxon-name-part></tp:taxon-name></italic>, <italic><tp:taxon-name><tp:taxon-name-part taxon-name-part-type="genus" reg="Odorrana">O.</tp:taxon-name-part><tp:taxon-name-part taxon-name-part-type="species" reg="damingshanensis">damingshanensis</tp:taxon-name-part></tp:taxon-name></italic>, <italic><tp:taxon-name><tp:taxon-name-part taxon-name-part-type="genus" reg="Odorrana">O.</tp:taxon-name-part><tp:taxon-name-part taxon-name-part-type="species" reg="exiliversabilis">exiliversabilis</tp:taxon-name-part></tp:taxon-name></italic>, <italic><tp:taxon-name><tp:taxon-name-part taxon-name-part-type="genus" reg="Odorrana">O.</tp:taxon-name-part><tp:taxon-name-part taxon-name-part-type="species" reg="gigatympana">gigatympana</tp:taxon-name-part></tp:taxon-name></italic>, <italic><tp:taxon-name><tp:taxon-name-part taxon-name-part-type="genus" reg="Odorrana">O.</tp:taxon-name-part><tp:taxon-name-part taxon-name-part-type="species" reg="graminea">graminea</tp:taxon-name-part></tp:taxon-name></italic>, <italic><tp:taxon-name><tp:taxon-name-part taxon-name-part-type="genus" reg="Odorrana">O.</tp:taxon-name-part><tp:taxon-name-part taxon-name-part-type="species" reg="heatwolei">heatwolei</tp:taxon-name-part></tp:taxon-name></italic>, <italic><tp:taxon-name><tp:taxon-name-part taxon-name-part-type="genus" reg="Odorrana">O.</tp:taxon-name-part><tp:taxon-name-part taxon-name-part-type="species" reg="hosii">hosii</tp:taxon-name-part></tp:taxon-name></italic>, <italic><tp:taxon-name><tp:taxon-name-part taxon-name-part-type="genus" reg="Odorrana">O.</tp:taxon-name-part><tp:taxon-name-part taxon-name-part-type="species" reg="khalam">khalam</tp:taxon-name-part></tp:taxon-name></italic>, <italic><tp:taxon-name><tp:taxon-name-part taxon-name-part-type="genus" reg="Odorrana">O.</tp:taxon-name-part><tp:taxon-name-part taxon-name-part-type="species" reg="leporipes">leporipes</tp:taxon-name-part></tp:taxon-name></italic>, <italic><tp:taxon-name><tp:taxon-name-part taxon-name-part-type="genus" reg="Odorrana">O.</tp:taxon-name-part><tp:taxon-name-part taxon-name-part-type="species" reg="livida">livida</tp:taxon-name-part></tp:taxon-name></italic>, <italic><tp:taxon-name><tp:taxon-name-part taxon-name-part-type="genus" reg="Odorrana">O.</tp:taxon-name-part><tp:taxon-name-part taxon-name-part-type="species" reg="macrotympana">macrotympana</tp:taxon-name-part></tp:taxon-name></italic>, <italic><tp:taxon-name><tp:taxon-name-part taxon-name-part-type="genus" reg="Odorrana">O.</tp:taxon-name-part><tp:taxon-name-part taxon-name-part-type="species" reg="margaretae">margaretae</tp:taxon-name-part></tp:taxon-name></italic>, <italic><tp:taxon-name><tp:taxon-name-part taxon-name-part-type="genus" reg="Odorrana">O.</tp:taxon-name-part><tp:taxon-name-part taxon-name-part-type="species" reg="monjerai">monjerai</tp:taxon-name-part></tp:taxon-name></italic>, <italic><tp:taxon-name><tp:taxon-name-part taxon-name-part-type="genus" reg="Odorrana">O.</tp:taxon-name-part><tp:taxon-name-part taxon-name-part-type="species" reg="narina">narina</tp:taxon-name-part></tp:taxon-name></italic>, <italic><tp:taxon-name><tp:taxon-name-part taxon-name-part-type="genus" reg="Odorrana">O.</tp:taxon-name-part><tp:taxon-name-part taxon-name-part-type="species" reg="nasica">nasica</tp:taxon-name-part></tp:taxon-name></italic>, <italic><tp:taxon-name><tp:taxon-name-part taxon-name-part-type="genus" reg="Odorrana">O.</tp:taxon-name-part><tp:taxon-name-part taxon-name-part-type="species" reg="nasuta">nasuta</tp:taxon-name-part></tp:taxon-name></italic>, <italic><tp:taxon-name><tp:taxon-name-part taxon-name-part-type="genus" reg="Odorrana">O.</tp:taxon-name-part><tp:taxon-name-part taxon-name-part-type="species" reg="orba">orba</tp:taxon-name-part></tp:taxon-name></italic>, <italic><tp:taxon-name><tp:taxon-name-part taxon-name-part-type="genus" reg="Odorrana">O.</tp:taxon-name-part><tp:taxon-name-part taxon-name-part-type="species" reg="supranarina">supranarina</tp:taxon-name-part></tp:taxon-name></italic>, <italic><tp:taxon-name><tp:taxon-name-part taxon-name-part-type="genus" reg="Odorrana">O.</tp:taxon-name-part><tp:taxon-name-part taxon-name-part-type="species" reg="tormota">tormota</tp:taxon-name-part></tp:taxon-name></italic>, <italic><tp:taxon-name><tp:taxon-name-part taxon-name-part-type="genus" reg="Odorrana">O.</tp:taxon-name-part><tp:taxon-name-part taxon-name-part-type="species" reg="utsunomiyaorum">utsunomiyaorum</tp:taxon-name-part></tp:taxon-name></italic>, <italic><tp:taxon-name><tp:taxon-name-part taxon-name-part-type="genus" reg="Odorrana">O.</tp:taxon-name-part><tp:taxon-name-part taxon-name-part-type="species" reg="versabilis">versabilis</tp:taxon-name-part></tp:taxon-name></italic> and <italic><tp:taxon-name><tp:taxon-name-part taxon-name-part-type="genus" reg="Odorrana">O.</tp:taxon-name-part><tp:taxon-name-part taxon-name-part-type="species" reg="yentuensis">yentuensis</tp:taxon-name-part></tp:taxon-name></italic> by lacking dorsolateral folds (vs present in the other species).</p><p><italic><tp:taxon-name><tp:taxon-name-part taxon-name-part-type="genus" reg="Odorrana">Odorrana</tp:taxon-name-part><tp:taxon-name-part taxon-name-part-type="species" reg="leishanensis">leishanensis</tp:taxon-name-part></tp:taxon-name></italic> sp. nov. differs from <italic><tp:taxon-name><tp:taxon-name-part taxon-name-part-type="genus" reg="Odorrana">O.</tp:taxon-name-part><tp:taxon-name-part taxon-name-part-type="species" reg="bacboensis">bacboensis</tp:taxon-name-part></tp:taxon-name></italic>, <italic><tp:taxon-name><tp:taxon-name-part taxon-name-part-type="genus" reg="Odorrana">O.</tp:taxon-name-part><tp:taxon-name-part taxon-name-part-type="species" reg="jingdongensis">jingdongensis</tp:taxon-name-part></tp:taxon-name></italic>, <italic><tp:taxon-name><tp:taxon-name-part taxon-name-part-type="genus" reg="Odorrana">O.</tp:taxon-name-part><tp:taxon-name-part taxon-name-part-type="species" reg="lungshengensis">lungshengensis</tp:taxon-name-part></tp:taxon-name></italic>, <italic><tp:taxon-name><tp:taxon-name-part taxon-name-part-type="genus" reg="Odorrana">O.</tp:taxon-name-part><tp:taxon-name-part taxon-name-part-type="species" reg="margaretae">margaretae</tp:taxon-name-part></tp:taxon-name></italic>, <italic><tp:taxon-name><tp:taxon-name-part taxon-name-part-type="genus" reg="Odorrana">O.</tp:taxon-name-part><tp:taxon-name-part taxon-name-part-type="species" reg="mutschmanni">mutschmanni</tp:taxon-name-part></tp:taxon-name></italic>, <italic><tp:taxon-name><tp:taxon-name-part taxon-name-part-type="genus" reg="Odorrana">O.</tp:taxon-name-part><tp:taxon-name-part taxon-name-part-type="species" reg="nanjiangensis">nanjiangensis</tp:taxon-name-part></tp:taxon-name></italic>, <italic><tp:taxon-name><tp:taxon-name-part taxon-name-part-type="genus" reg="Odorrana">O.</tp:taxon-name-part><tp:taxon-name-part taxon-name-part-type="species" reg="narina">narina</tp:taxon-name-part></tp:taxon-name></italic>, <italic><tp:taxon-name><tp:taxon-name-part taxon-name-part-type="genus" reg="Odorrana">O.</tp:taxon-name-part><tp:taxon-name-part taxon-name-part-type="species" reg="orba">orba</tp:taxon-name-part></tp:taxon-name></italic>, <italic><tp:taxon-name><tp:taxon-name-part taxon-name-part-type="genus" reg="Odorrana">O.</tp:taxon-name-part><tp:taxon-name-part taxon-name-part-type="species" reg="sinica">sinica</tp:taxon-name-part></tp:taxon-name></italic>, <italic><tp:taxon-name><tp:taxon-name-part taxon-name-part-type="genus" reg="Odorrana">O.</tp:taxon-name-part><tp:taxon-name-part taxon-name-part-type="species" reg="swinhoana">swinhoana</tp:taxon-name-part></tp:taxon-name></italic>, <italic><tp:taxon-name><tp:taxon-name-part taxon-name-part-type="genus" reg="Odorrana">O.</tp:taxon-name-part><tp:taxon-name-part taxon-name-part-type="species" reg="tormota">tormota</tp:taxon-name-part></tp:taxon-name></italic>, and <italic><tp:taxon-name><tp:taxon-name-part taxon-name-part-type="genus" reg="Odorrana">O.</tp:taxon-name-part><tp:taxon-name-part taxon-name-part-type="species" reg="yizhangensis">yizhangensis</tp:taxon-name-part></tp:taxon-name></italic> by the tibiotarsal articulation reaching to between the eye and the nostril when the leg is stretched forward (vs reaching the tip of the snout), from <italic><tp:taxon-name><tp:taxon-name-part taxon-name-part-type="genus" reg="Odorrana">O.</tp:taxon-name-part><tp:taxon-name-part taxon-name-part-type="species" reg="nasica">nasica</tp:taxon-name-part></tp:taxon-name></italic> and <italic><tp:taxon-name><tp:taxon-name-part taxon-name-part-type="genus" reg="Odorrana">O.</tp:taxon-name-part><tp:taxon-name-part taxon-name-part-type="species" reg="nasuta">nasuta</tp:taxon-name-part></tp:taxon-name></italic> (vs reaching the tip of the snout or a little beyond), from <italic><tp:taxon-name><tp:taxon-name-part taxon-name-part-type="genus" reg="Odorrana">O.</tp:taxon-name-part><tp:taxon-name-part taxon-name-part-type="species" reg="hainanensis">hainanensis</tp:taxon-name-part></tp:taxon-name></italic> (vs reaching the tip of the snout or the anterior corner of eye), from <italic><tp:taxon-name><tp:taxon-name-part taxon-name-part-type="genus" reg="Odorrana">O.</tp:taxon-name-part><tp:taxon-name-part taxon-name-part-type="species" reg="junlianensis">junlianensis</tp:taxon-name-part></tp:taxon-name></italic> (vs reaching the tip of the snout or between the nostril and the snout), from <italic><tp:taxon-name><tp:taxon-name-part taxon-name-part-type="genus" reg="Odorrana">O.</tp:taxon-name-part><tp:taxon-name-part taxon-name-part-type="species" reg="cangyuanensis">cangyuanensis</tp:taxon-name-part></tp:taxon-name></italic>, <italic><tp:taxon-name><tp:taxon-name-part taxon-name-part-type="genus" reg="Odorrana">O.</tp:taxon-name-part><tp:taxon-name-part taxon-name-part-type="species" reg="exiliversabilis">exiliversabilis</tp:taxon-name-part></tp:taxon-name></italic>, <italic><tp:taxon-name><tp:taxon-name-part taxon-name-part-type="genus" reg="Odorrana">O.</tp:taxon-name-part><tp:taxon-name-part taxon-name-part-type="species" reg="fengkaiensis">fengkaiensis</tp:taxon-name-part></tp:taxon-name></italic>, <italic><tp:taxon-name><tp:taxon-name-part taxon-name-part-type="genus" reg="Odorrana">O.</tp:taxon-name-part><tp:taxon-name-part taxon-name-part-type="species" reg="gigatympana">gigatympana</tp:taxon-name-part></tp:taxon-name></italic>, <italic><tp:taxon-name><tp:taxon-name-part taxon-name-part-type="genus" reg="Odorrana">O.</tp:taxon-name-part><tp:taxon-name-part taxon-name-part-type="species" reg="grahami">grahami</tp:taxon-name-part></tp:taxon-name></italic>, <italic><tp:taxon-name><tp:taxon-name-part taxon-name-part-type="genus" reg="Odorrana">O.</tp:taxon-name-part><tp:taxon-name-part taxon-name-part-type="species" reg="graminea">graminea</tp:taxon-name-part></tp:taxon-name></italic>, <italic><tp:taxon-name><tp:taxon-name-part taxon-name-part-type="genus" reg="Odorrana">O.</tp:taxon-name-part><tp:taxon-name-part taxon-name-part-type="species" reg="tiannanensis">tiannanensis</tp:taxon-name-part></tp:taxon-name></italic>, <italic><tp:taxon-name><tp:taxon-name-part taxon-name-part-type="genus" reg="Odorrana">O.</tp:taxon-name-part><tp:taxon-name-part taxon-name-part-type="species" reg="versabilis">versabilis</tp:taxon-name-part></tp:taxon-name></italic>, and <italic><tp:taxon-name><tp:taxon-name-part taxon-name-part-type="genus" reg="Odorrana">O.</tp:taxon-name-part><tp:taxon-name-part taxon-name-part-type="species" reg="yentuensis">yentuensis</tp:taxon-name-part></tp:taxon-name></italic> (vs reaching to or beyond the tip of the snout), from <italic><tp:taxon-name><tp:taxon-name-part taxon-name-part-type="genus" reg="Odorrana">O.</tp:taxon-name-part><tp:taxon-name-part taxon-name-part-type="species" reg="amamiensis">amamiensis</tp:taxon-name-part></tp:taxon-name></italic> (vs reaching far beyond the tip of the snout), from <italic><tp:taxon-name><tp:taxon-name-part taxon-name-part-type="genus" reg="Odorrana">O.</tp:taxon-name-part><tp:taxon-name-part taxon-name-part-type="species" reg="amamiensis">amamiensis</tp:taxon-name-part></tp:taxon-name></italic>, <italic><tp:taxon-name><tp:taxon-name-part taxon-name-part-type="genus" reg="Odorrana">O.</tp:taxon-name-part><tp:taxon-name-part taxon-name-part-type="species" reg="anlungensis">anlungensis</tp:taxon-name-part></tp:taxon-name></italic>, <italic><tp:taxon-name><tp:taxon-name-part taxon-name-part-type="genus" reg="Odorrana">O.</tp:taxon-name-part><tp:taxon-name-part taxon-name-part-type="species" reg="huanggangensis">huanggangensis</tp:taxon-name-part></tp:taxon-name></italic>, <italic><tp:taxon-name><tp:taxon-name-part taxon-name-part-type="genus" reg="Odorrana">O.</tp:taxon-name-part><tp:taxon-name-part taxon-name-part-type="species" reg="kuangwuensis">kuangwuensis</tp:taxon-name-part></tp:taxon-name></italic>, <italic><tp:taxon-name><tp:taxon-name-part taxon-name-part-type="genus" reg="Odorrana">O.</tp:taxon-name-part><tp:taxon-name-part taxon-name-part-type="species" reg="macrotympana">macrotympana</tp:taxon-name-part></tp:taxon-name></italic>, <italic><tp:taxon-name><tp:taxon-name-part taxon-name-part-type="genus" reg="Odorrana">O.</tp:taxon-name-part><tp:taxon-name-part taxon-name-part-type="species" reg="wuchuanensis">wuchuanensis</tp:taxon-name-part></tp:taxon-name></italic>, and <italic><tp:taxon-name><tp:taxon-name-part taxon-name-part-type="genus" reg="Odorrana">O.</tp:taxon-name-part><tp:taxon-name-part taxon-name-part-type="species" reg="ichangensis">ichangensis</tp:taxon-name-part></tp:taxon-name></italic> (vs reaching the nostril or beyond the tip of the snout), from <italic><tp:taxon-name><tp:taxon-name-part taxon-name-part-type="genus" reg="Odorrana">O.</tp:taxon-name-part><tp:taxon-name-part taxon-name-part-type="species" reg="lipuensis">lipuensis</tp:taxon-name-part></tp:taxon-name></italic>, <italic><tp:taxon-name><tp:taxon-name-part taxon-name-part-type="genus" reg="Odorrana">O.</tp:taxon-name-part><tp:taxon-name-part taxon-name-part-type="species" reg="splendida">splendida</tp:taxon-name-part></tp:taxon-name></italic>, and <italic><tp:taxon-name><tp:taxon-name-part taxon-name-part-type="genus" reg="Odorrana">O.</tp:taxon-name-part><tp:taxon-name-part taxon-name-part-type="species" reg="supranarina">supranarina</tp:taxon-name-part></tp:taxon-name></italic> (vs reaching the anterior corner of the eye), and from <italic><tp:taxon-name><tp:taxon-name-part taxon-name-part-type="genus" reg="Odorrana">O.</tp:taxon-name-part><tp:taxon-name-part taxon-name-part-type="species" reg="utsunomiyaorum">utsunomiyaorum</tp:taxon-name-part></tp:taxon-name></italic> (vs reaching between the anterior corner of the eye and the nostril).</p><p><italic><tp:taxon-name><tp:taxon-name-part taxon-name-part-type="genus" reg="Odorrana">Odorrana</tp:taxon-name-part><tp:taxon-name-part taxon-name-part-type="species" reg="leishanensis">leishanensis</tp:taxon-name-part></tp:taxon-name></italic> sp. nov. differs from <italic><tp:taxon-name><tp:taxon-name-part taxon-name-part-type="genus" reg="Odorrana">O.</tp:taxon-name-part><tp:taxon-name-part taxon-name-part-type="species" reg="absita">absita</tp:taxon-name-part></tp:taxon-name></italic>, <italic><tp:taxon-name><tp:taxon-name-part taxon-name-part-type="genus" reg="Odorrana">O.</tp:taxon-name-part><tp:taxon-name-part taxon-name-part-type="species" reg="amamiensis">amamiensis</tp:taxon-name-part></tp:taxon-name></italic>, <italic><tp:taxon-name><tp:taxon-name-part taxon-name-part-type="genus" reg="Odorrana">O.</tp:taxon-name-part><tp:taxon-name-part taxon-name-part-type="species" reg="andersonii">andersonii</tp:taxon-name-part></tp:taxon-name></italic>, <italic><tp:taxon-name><tp:taxon-name-part taxon-name-part-type="genus" reg="Odorrana">O.</tp:taxon-name-part><tp:taxon-name-part taxon-name-part-type="species" reg="anlungensis">anlungensis</tp:taxon-name-part></tp:taxon-name></italic>, <italic><tp:taxon-name><tp:taxon-name-part taxon-name-part-type="genus" reg="Odorrana">O.</tp:taxon-name-part><tp:taxon-name-part taxon-name-part-type="species" reg="aureola">aureola</tp:taxon-name-part></tp:taxon-name></italic>, <italic><tp:taxon-name><tp:taxon-name-part taxon-name-part-type="genus" reg="Odorrana">O.</tp:taxon-name-part><tp:taxon-name-part taxon-name-part-type="species" reg="bacboensis">bacboensis</tp:taxon-name-part></tp:taxon-name></italic>, <italic><tp:taxon-name><tp:taxon-name-part taxon-name-part-type="genus" reg="Odorrana">O.</tp:taxon-name-part><tp:taxon-name-part taxon-name-part-type="species" reg="banaorum">banaorum</tp:taxon-name-part></tp:taxon-name></italic>, <italic><tp:taxon-name><tp:taxon-name-part taxon-name-part-type="genus" reg="Odorrana">O.</tp:taxon-name-part><tp:taxon-name-part taxon-name-part-type="species" reg="bolavensis">bolavensis</tp:taxon-name-part></tp:taxon-name></italic>, <italic><tp:taxon-name><tp:taxon-name-part taxon-name-part-type="genus" reg="Odorrana">O.</tp:taxon-name-part><tp:taxon-name-part taxon-name-part-type="species" reg="cangyuanensis">cangyuanensis</tp:taxon-name-part></tp:taxon-name></italic>, <italic><tp:taxon-name><tp:taxon-name-part taxon-name-part-type="genus" reg="Odorrana">O.</tp:taxon-name-part><tp:taxon-name-part taxon-name-part-type="species" reg="chapaensis">chapaensis</tp:taxon-name-part></tp:taxon-name></italic>, <italic><tp:taxon-name><tp:taxon-name-part taxon-name-part-type="genus" reg="Odorrana">O.</tp:taxon-name-part><tp:taxon-name-part taxon-name-part-type="species" reg="chloronota">chloronota</tp:taxon-name-part></tp:taxon-name></italic>, <italic><tp:taxon-name><tp:taxon-name-part taxon-name-part-type="genus" reg="Odorrana">O.</tp:taxon-name-part><tp:taxon-name-part taxon-name-part-type="species" reg="dulongensis">dulongensis</tp:taxon-name-part></tp:taxon-name></italic>, <italic><tp:taxon-name><tp:taxon-name-part taxon-name-part-type="genus" reg="Odorrana">O.</tp:taxon-name-part><tp:taxon-name-part taxon-name-part-type="species" reg="exiliversabilis">exiliversabilis</tp:taxon-name-part></tp:taxon-name></italic>, <italic><tp:taxon-name><tp:taxon-name-part taxon-name-part-type="genus" reg="Odorrana">O.</tp:taxon-name-part><tp:taxon-name-part taxon-name-part-type="species" reg="fengkaiensis">fengkaiensis</tp:taxon-name-part></tp:taxon-name></italic>, <italic><tp:taxon-name><tp:taxon-name-part taxon-name-part-type="genus" reg="Odorrana">O.</tp:taxon-name-part><tp:taxon-name-part taxon-name-part-type="species" reg="geminata">geminata</tp:taxon-name-part></tp:taxon-name></italic>, <italic><tp:taxon-name><tp:taxon-name-part taxon-name-part-type="genus" reg="Odorrana">O.</tp:taxon-name-part><tp:taxon-name-part taxon-name-part-type="species" reg="gigatympana">gigatympana</tp:taxon-name-part></tp:taxon-name></italic>, <italic><tp:taxon-name><tp:taxon-name-part taxon-name-part-type="genus" reg="Odorrana">O.</tp:taxon-name-part><tp:taxon-name-part taxon-name-part-type="species" reg="grahami">grahami</tp:taxon-name-part></tp:taxon-name></italic>, <italic><tp:taxon-name><tp:taxon-name-part taxon-name-part-type="genus" reg="Odorrana">O.</tp:taxon-name-part><tp:taxon-name-part taxon-name-part-type="species" reg="graminea">graminea</tp:taxon-name-part></tp:taxon-name></italic>, <italic><tp:taxon-name><tp:taxon-name-part taxon-name-part-type="genus" reg="Odorrana">O.</tp:taxon-name-part><tp:taxon-name-part taxon-name-part-type="species" reg="hainanensis">hainanensis</tp:taxon-name-part></tp:taxon-name></italic>, <italic><tp:taxon-name><tp:taxon-name-part taxon-name-part-type="genus" reg="Odorrana">O.</tp:taxon-name-part><tp:taxon-name-part taxon-name-part-type="species" reg="heatwolei">heatwolei</tp:taxon-name-part></tp:taxon-name></italic>, <italic><tp:taxon-name><tp:taxon-name-part taxon-name-part-type="genus" reg="Odorrana">O.</tp:taxon-name-part><tp:taxon-name-part taxon-name-part-type="species" reg="hejiangensis">hejiangensis</tp:taxon-name-part></tp:taxon-name></italic>, <italic><tp:taxon-name><tp:taxon-name-part taxon-name-part-type="genus" reg="Odorrana">O.</tp:taxon-name-part><tp:taxon-name-part taxon-name-part-type="species" reg="huanggangensis">huanggangensis</tp:taxon-name-part></tp:taxon-name></italic>, <italic><tp:taxon-name><tp:taxon-name-part taxon-name-part-type="genus" reg="Odorrana">O.</tp:taxon-name-part><tp:taxon-name-part taxon-name-part-type="species" reg="ichangensis">ichangensis</tp:taxon-name-part></tp:taxon-name></italic>, <italic><tp:taxon-name><tp:taxon-name-part taxon-name-part-type="genus" reg="Odorrana">O.</tp:taxon-name-part><tp:taxon-name-part taxon-name-part-type="species" reg="indeprensa">indeprensa</tp:taxon-name-part></tp:taxon-name></italic>, <italic><tp:taxon-name><tp:taxon-name-part taxon-name-part-type="genus" reg="Odorrana">O.</tp:taxon-name-part><tp:taxon-name-part taxon-name-part-type="species" reg="ishikawae">ishikawae</tp:taxon-name-part></tp:taxon-name></italic>, <italic><tp:taxon-name><tp:taxon-name-part taxon-name-part-type="genus" reg="Odorrana">O.</tp:taxon-name-part><tp:taxon-name-part taxon-name-part-type="species" reg="jingdongensis">jingdongensis</tp:taxon-name-part></tp:taxon-name></italic>, <italic><tp:taxon-name><tp:taxon-name-part taxon-name-part-type="genus" reg="Odorrana">O.</tp:taxon-name-part><tp:taxon-name-part taxon-name-part-type="species" reg="junlianensis">junlianensis</tp:taxon-name-part></tp:taxon-name></italic>, <italic><tp:taxon-name><tp:taxon-name-part taxon-name-part-type="genus" reg="Odorrana">O.</tp:taxon-name-part><tp:taxon-name-part taxon-name-part-type="species" reg="khalam">khalam</tp:taxon-name-part></tp:taxon-name></italic>, <italic><tp:taxon-name><tp:taxon-name-part taxon-name-part-type="genus" reg="Odorrana">O.</tp:taxon-name-part><tp:taxon-name-part taxon-name-part-type="species" reg="kweichowensis">kweichowensis</tp:taxon-name-part></tp:taxon-name></italic>, <italic><tp:taxon-name><tp:taxon-name-part taxon-name-part-type="genus" reg="Odorrana">O.</tp:taxon-name-part><tp:taxon-name-part taxon-name-part-type="species" reg="lungshengensis">lungshengensis</tp:taxon-name-part></tp:taxon-name></italic>, <italic><tp:taxon-name><tp:taxon-name-part taxon-name-part-type="genus" reg="Odorrana">O.</tp:taxon-name-part><tp:taxon-name-part taxon-name-part-type="species" reg="macrotympana">macrotympana</tp:taxon-name-part></tp:taxon-name></italic>, <italic><tp:taxon-name><tp:taxon-name-part taxon-name-part-type="genus" reg="Odorrana">O.</tp:taxon-name-part><tp:taxon-name-part taxon-name-part-type="species" reg="morafkai">morafkai</tp:taxon-name-part></tp:taxon-name></italic>, <italic><tp:taxon-name><tp:taxon-name-part taxon-name-part-type="genus" reg="Odorrana">O.</tp:taxon-name-part><tp:taxon-name-part taxon-name-part-type="species" reg="nanjiangensis">nanjiangensis</tp:taxon-name-part></tp:taxon-name></italic>, <italic><tp:taxon-name><tp:taxon-name-part taxon-name-part-type="genus" reg="Odorrana">O.</tp:taxon-name-part><tp:taxon-name-part taxon-name-part-type="species" reg="nasica">nasica</tp:taxon-name-part></tp:taxon-name></italic>, <italic><tp:taxon-name><tp:taxon-name-part taxon-name-part-type="genus" reg="Odorrana">O.</tp:taxon-name-part><tp:taxon-name-part taxon-name-part-type="species" reg="nasuta">nasuta</tp:taxon-name-part></tp:taxon-name></italic>, <italic><tp:taxon-name><tp:taxon-name-part taxon-name-part-type="genus" reg="Odorrana">O.</tp:taxon-name-part><tp:taxon-name-part taxon-name-part-type="species" reg="orba">orba</tp:taxon-name-part></tp:taxon-name></italic>, <italic><tp:taxon-name><tp:taxon-name-part taxon-name-part-type="genus" reg="Odorrana">O.</tp:taxon-name-part><tp:taxon-name-part taxon-name-part-type="species" reg="sinica">sinica</tp:taxon-name-part></tp:taxon-name></italic>, <italic><tp:taxon-name><tp:taxon-name-part taxon-name-part-type="genus" reg="Odorrana">O.</tp:taxon-name-part><tp:taxon-name-part taxon-name-part-type="species" reg="swinhoana">swinhoana</tp:taxon-name-part></tp:taxon-name></italic>, <italic><tp:taxon-name><tp:taxon-name-part taxon-name-part-type="genus" reg="Odorrana">O.</tp:taxon-name-part><tp:taxon-name-part taxon-name-part-type="species" reg="tianmuii">tianmuii</tp:taxon-name-part></tp:taxon-name></italic>, <italic><tp:taxon-name><tp:taxon-name-part taxon-name-part-type="genus" reg="Odorrana">O.</tp:taxon-name-part><tp:taxon-name-part taxon-name-part-type="species" reg="tiannanensis">tiannanensis</tp:taxon-name-part></tp:taxon-name></italic>, <italic><tp:taxon-name><tp:taxon-name-part taxon-name-part-type="genus" reg="Odorrana">O.</tp:taxon-name-part><tp:taxon-name-part taxon-name-part-type="species" reg="tormota">tormota</tp:taxon-name-part></tp:taxon-name></italic>, <italic><tp:taxon-name><tp:taxon-name-part taxon-name-part-type="genus" reg="Odorrana">O.</tp:taxon-name-part><tp:taxon-name-part taxon-name-part-type="species" reg="utsunomiyaorum">utsunomiyaorum</tp:taxon-name-part></tp:taxon-name></italic>, <italic><tp:taxon-name><tp:taxon-name-part taxon-name-part-type="genus" reg="Odorrana">O.</tp:taxon-name-part><tp:taxon-name-part taxon-name-part-type="species" reg="versabilis">versabilis</tp:taxon-name-part></tp:taxon-name></italic>, <italic><tp:taxon-name><tp:taxon-name-part taxon-name-part-type="genus" reg="Odorrana">O.</tp:taxon-name-part><tp:taxon-name-part taxon-name-part-type="species" reg="yentuensis">yentuensis</tp:taxon-name-part></tp:taxon-name></italic> and <italic><tp:taxon-name><tp:taxon-name-part taxon-name-part-type="genus" reg="Odorrana">O.</tp:taxon-name-part><tp:taxon-name-part taxon-name-part-type="species" reg="yizhangensis">yizhangensis</tp:taxon-name-part></tp:taxon-name></italic> by vocal sacs absent in male (vs present in the other species).</p><p>The congeners <italic><tp:taxon-name><tp:taxon-name-part taxon-name-part-type="genus" reg="Odorrana">O.</tp:taxon-name-part><tp:taxon-name-part taxon-name-part-type="species" reg="graminea">graminea</tp:taxon-name-part></tp:taxon-name></italic>, <italic><tp:taxon-name><tp:taxon-name-part taxon-name-part-type="genus" reg="Odorrana">O.</tp:taxon-name-part><tp:taxon-name-part taxon-name-part-type="species" reg="huanggangensis">huanggangensis</tp:taxon-name-part></tp:taxon-name></italic>, and <italic><tp:taxon-name><tp:taxon-name-part taxon-name-part-type="genus" reg="Odorrana">O.</tp:taxon-name-part><tp:taxon-name-part taxon-name-part-type="species" reg="lungshengensis">lungshengensis</tp:taxon-name-part></tp:taxon-name></italic> have sympatric distribution with <italic><tp:taxon-name><tp:taxon-name-part taxon-name-part-type="genus" reg="Odorrana">Odorrana</tp:taxon-name-part><tp:taxon-name-part taxon-name-part-type="species" reg="leishanensis">leishanensis</tp:taxon-name-part></tp:taxon-name></italic> sp. nov. (<xref ref-type="bibr" rid="B29">Fei et al. 2012</xref>; <xref ref-type="bibr" rid="B2">Amphibia China 2024</xref>). The new species can be distinguished from these species by a series of morphological characters as follows. This new species differs from <italic><tp:taxon-name><tp:taxon-name-part taxon-name-part-type="genus" reg="Odorrana">O.</tp:taxon-name-part><tp:taxon-name-part taxon-name-part-type="species" reg="graminea">graminea</tp:taxon-name-part></tp:taxon-name></italic> by the presence of vocal sacs in male and dorsolateral folds absent (vs vocal sacs in male and dorsolateral folds present in the latter) and small, rounded but rough dorsal granules scattered all over dorsal body and limbs (vs dorsum smooth in the latter). It differs from <italic><tp:taxon-name><tp:taxon-name-part taxon-name-part-type="genus" reg="Odorrana">O.</tp:taxon-name-part><tp:taxon-name-part taxon-name-part-type="species" reg="huanggangensis">huanggangensis</tp:taxon-name-part></tp:taxon-name></italic> and <italic><tp:taxon-name><tp:taxon-name-part taxon-name-part-type="genus" reg="Odorrana">O.</tp:taxon-name-part><tp:taxon-name-part taxon-name-part-type="species" reg="lungshengensis">lungshengensis</tp:taxon-name-part></tp:taxon-name></italic> by vocal sacs in male absent (vs vocal sacs present in male in the latter) and small, rounded but rough dorsal granules scattered all over dorsal body and limbs (vs dorsum smooth the other species).</p></tp:treatment-sec><tp:treatment-sec sec-type="distribution" id="SECID0E2JEK"><title>Distribution and habitats.</title><p>At present, <italic><tp:taxon-name><tp:taxon-name-part taxon-name-part-type="genus" reg="Odorrana">Odorrana</tp:taxon-name-part><tp:taxon-name-part taxon-name-part-type="species" reg="leishanensis">leishanensis</tp:taxon-name-part></tp:taxon-name></italic> sp. nov. is only known from Leigongshan National Nature Reserve, Leishan County, Guizhou Province, China. The population inhabits mountain forest at elevations between 1600–1800 m and is often found on bamboo and encountered in forest nearby streams (Fig. <xref ref-type="fig" rid="F7">7</xref>). <italic><tp:taxon-name><tp:taxon-name-part taxon-name-part-type="genus" reg="Boulenophrys">Boulenophrys</tp:taxon-name-part><tp:taxon-name-part taxon-name-part-type="species" reg="leishanensis">leishanensis</tp:taxon-name-part></tp:taxon-name></italic> Li, Xu, Liu, Jiang, Wei &amp; Wang, 2018, <italic><tp:taxon-name><tp:taxon-name-part taxon-name-part-type="genus" reg="Boulenophrys">B.</tp:taxon-name-part><tp:taxon-name-part taxon-name-part-type="species" reg="spinata">spinata</tp:taxon-name-part></tp:taxon-name></italic> Liu &amp; Hu, 1973, <italic><tp:taxon-name><tp:taxon-name-part taxon-name-part-type="genus" reg="Odorrana">O.</tp:taxon-name-part><tp:taxon-name-part taxon-name-part-type="species" reg="lungshengensis">lungshengensis</tp:taxon-name-part></tp:taxon-name></italic> Liu &amp; Hu, 1962, <italic><tp:taxon-name><tp:taxon-name-part taxon-name-part-type="genus" reg="Leptobrachella">Leptobrachella</tp:taxon-name-part><tp:taxon-name-part taxon-name-part-type="species" reg="wulingensis">wulingensis</tp:taxon-name-part></tp:taxon-name></italic> Qian, Xia, Cao, Xiao &amp; Yang, 2020, <italic><tp:taxon-name><tp:taxon-name-part taxon-name-part-type="genus" reg="Paramesotriton">Paramesotriton</tp:taxon-name-part><tp:taxon-name-part taxon-name-part-type="species" reg="caudopunctatus">caudopunctatus</tp:taxon-name-part></tp:taxon-name></italic> Liu &amp; Hu, 1973 and <italic><tp:taxon-name><tp:taxon-name-part taxon-name-part-type="genus" reg="Leptobrachium">Leptobrachium</tp:taxon-name-part><tp:taxon-name-part taxon-name-part-type="species" reg="leishanensis">leishanensis</tp:taxon-name-part></tp:taxon-name></italic> Liu &amp; Hu, 1973, were also found in the type locality of the new species.</p><fig id="F7" position="float" orientation="portrait"><object-id xmlns:xlink="http://www.w3.org/1999/xlink" content-type="doi" xlink:type="simple">10.3897/zookeys.1192.114315.figure7</object-id><object-id xmlns:xlink="http://www.w3.org/1999/xlink" content-type="arpha" xlink:type="simple">E1A2D5CC-C4C0-5190-9675-8FBB1830F634</object-id><label>Figure 7.</label><caption><p>Habitats of <italic><tp:taxon-name><tp:taxon-name-part taxon-name-part-type="genus" reg="Odorrana">Odorrana</tp:taxon-name-part><tp:taxon-name-part taxon-name-part-type="species" reg="leishanensis">leishanensis</tp:taxon-name-part></tp:taxon-name></italic> sp. nov. at the type locality, Leishan County, Guizhou Province, China (inset: the holotype on bush stems beside the stream).</p></caption><graphic xmlns:xlink="http://www.w3.org/1999/xlink" xlink:href="zookeys-1192-057_article-114315__-g007.jpg" position="float" orientation="portrait" xlink:type="simple" id="oo_986532.jpg"><uri content-type="original_file" xlink:type="simple">https://binary.pensoft.net/fig/986532</uri></graphic></fig></tp:treatment-sec><tp:treatment-sec sec-type="etymology" id="SECID0EKNEK"><title>Etymology.</title><p>The specific epithet <italic>leishanensis</italic> refers to the distribution of this species, Leishan County, Guizhou Province, China. We propose the common English name “Leishan Odorous Frog” and the Chinese name as “Lei Shan Chou Wa (雷山臭蛙)” for this species.</p></tp:treatment-sec><tp:treatment-sec><!--Section generated to contain objects referenced in tp:taxon-treatment.--><supplementary-material xmlns:xlink="http://www.w3.org/1999/xlink" id="S1" position="float" orientation="portrait" xlink:type="simple"><object-id content-type="doi" xlink:type="simple">10.3897/zookeys.1192.114315.suppl1</object-id><object-id content-type="arpha" xlink:type="simple">24419F77-2D20-562C-977C-410F68F461F4</object-id><label>Supplementary material 1</label><caption><p>Measurements of the adult specimens of <italic><tp:taxon-name><tp:taxon-name-part taxon-name-part-type="genus" reg="Odorrana">Odorrana</tp:taxon-name-part><tp:taxon-name-part taxon-name-part-type="species" reg="leishanensis">leishanensis</tp:taxon-name-part></tp:taxon-name></italic> sp. nov., <italic><tp:taxon-name><tp:taxon-name-part taxon-name-part-type="genus" reg="Odorrana">O.</tp:taxon-name-part><tp:taxon-name-part taxon-name-part-type="species" reg="hejiangensis">hejiangensis</tp:taxon-name-part></tp:taxon-name></italic>, <italic><tp:taxon-name><tp:taxon-name-part taxon-name-part-type="genus" reg="Odorrana">O.</tp:taxon-name-part><tp:taxon-name-part taxon-name-part-type="species" reg="huanggangensis">huanggangensis</tp:taxon-name-part></tp:taxon-name></italic>, <italic><tp:taxon-name><tp:taxon-name-part taxon-name-part-type="genus" reg="Odorrana">O.</tp:taxon-name-part><tp:taxon-name-part taxon-name-part-type="species" reg="ichangensis">ichangensis</tp:taxon-name-part></tp:taxon-name></italic>, <italic><tp:taxon-name><tp:taxon-name-part taxon-name-part-type="genus" reg="Odorrana">O.</tp:taxon-name-part><tp:taxon-name-part taxon-name-part-type="species" reg="kweichowensis">kweichowensis</tp:taxon-name-part></tp:taxon-name></italic>, <italic><tp:taxon-name><tp:taxon-name-part taxon-name-part-type="genus" reg="Odorrana">O.</tp:taxon-name-part><tp:taxon-name-part taxon-name-part-type="species" reg="schmackeri">schmackeri</tp:taxon-name-part></tp:taxon-name></italic>, and <italic><tp:taxon-name><tp:taxon-name-part taxon-name-part-type="genus" reg="Odorrana">O.</tp:taxon-name-part><tp:taxon-name-part taxon-name-part-type="species" reg="wuchuanensis">wuchuanensis</tp:taxon-name-part></tp:taxon-name></italic></p></caption><statement content-type="dataType"><label>Data type</label><p>xlsx</p></statement><statement content-type="notes"><label>Explanation note</label><p>Units in mm. See abbreviations for the morphological characters in Materials and methods section.</p></statement><media xlink:href="zookeys-1192-057_article-114315__-s001.xlsx" mimetype="application" mime-subtype="vnd.openxmlformats-officedocument.spreadsheetml.sheet" position="float" orientation="portrait" xlink:type="simple" id="oo_986533.xlsx"><uri content-type="original_file" xlink:type="simple">https://binary.pensoft.net/file/986533</uri></media><permissions><license xlink:type="simple"><license-p>This dataset is made available under the Open Database License (http://opendatacommons.org/licenses/odbl/1.0/). The Open Database License (ODbL) is a license agreement intended to allow users to freely share, modify, and use this Dataset while maintaining this same freedom for others, provided that the original source and author(s) are credited.</license-p></license></permissions><attrib specific-use="authors">Shi-Ze Li, Ji-Jun Chen, Hai-Jun Su, Jing Liu, Xiu-Jun Tang, Bin Wang</attrib></supplementary-material></tp:treatment-sec><ref-list><ref id="B29"><mixed-citation xmlns:xlink="http://www.w3.org/1999/xlink" xlink:type="simple"><person-group><name name-style="western"><surname>Fei</surname><given-names>L</given-names></name><name name-style="western"><surname>Ye</surname><given-names>CY</given-names></name><name name-style="western"><surname>Jiang</surname><given-names>JP</given-names></name></person-group> (<year>2012</year>) <source>Colored Atlas of Chinese Amphibians and Their Distributions.</source><publisher-name>Sichuan Publishing House of Science &amp; Technology</publisher-name>, <publisher-loc>Chengdu</publisher-loc>, <size units="page">619 pp</size>.</mixed-citation></ref><ref id="B2"><mixed-citation xmlns:xlink="http://www.w3.org/1999/xlink" xlink:type="simple"><tp:taxon-name><tp:taxon-name-part taxon-name-part-type="class">Amphibia</tp:taxon-name-part></tp:taxon-name> China (<year>2024</year>) The database of Chinese amphibians. Electronic Database. Kunming Institute of Zoology (CAS), Kunming, Yunnan. <ext-link xlink:href="http://www.amphibiachina.org/" ext-link-type="uri" xlink:type="simple">http://www.amphibiachina.org/</ext-link> [Accessed 24 January 2024]</mixed-citation></ref></ref-list></tp:taxon-treatment>
