# Supplementary material for: ﻿A new odorous frog species of Odorrana (Amphibia, Anura, Ranidae) from Guizhou Province, China
Source: Zookeys. 2024 Feb 19;1192:57–82. doi: 10.3897/zookeys.1192.114315 (PMC10897836; doi:10.3897/zookeys.1192.114315)
Supplement: Supplementary material 1 — Measurements of the adult specimens of Odorranaleishanensis sp. nov., O.hejiangensis, O.huanggangensis, O.ichangensis, O.kweichowensis, O.schmackeri, and O.wuchuanensis [file zookeys-1192-057_article-114315__-s001.xlsx]

## Sheet: Sheet1
Suppl. material 1. Measurements of the adult specimens of Odorrana leishanensis sp. nov., O. hejiangensis, O. huanggangensis, O. ichangensis, O. kweichowensis, O. schmackeri and O. wuchuanensis. Units are in mm. See abbreviations for the morphological characters in Materials and Methods section.
Species	Locality	Voucher number	sex	SVL	HDL	HDW	SL	NED	NSD	IND	ED	IOD	UEW	TYD	LAL	LW	ML	HLL	THL	TL	TW	FL	TFL
Odorrana leishanensis sp. nov.	Leigongshan Nature Reserve, Leishan, Guizhou, China	MT LS20230811024	female	49.68	17.17	17.65	7.7	4.1	3.39	6.34	5.77	5.14	4.85	2.52	24.6	4.67	14.86	87.3	28.3	29.74	6.94	28.16	39.58
Odorrana leishanensis sp. nov.	Leigongshan Nature Reserve, Leishan, Guizhou, China	MT LS20230806010	male	40.25	13.71	13.9	5.57	3.33	2.4	5.36	4.52	3.93	3.58	2.43	19	3.3	11.24	71.65	20.19	23.75	4.16	23.77	33.33
Odorrana leishanensis sp. nov.	Leigongshan Nature Reserve, Leishan, Guizhou, China	MT LS20230805001	male	40.28	13.76	14.74	6.68	3.43	2.85	5.59	4.73	4.12	3.54	2.55	19.77	2.93	11.77	73.11	20.44	25.35	4.16	24.71	34.79
Odorrana leishanensis sp. nov.	Leigongshan Nature Reserve, Leishan, Guizhou, China	MT LS20230729013	male	49.43	15.13	17.23	6.73	3.57	2.92	6.02	4.94	3.76	4.04	3.36	20.52	4.38	12.19	82.28	24.57	27.65	5.77	26.66	38.43
Odorrana leishanensis sp. nov.	Leigongshan Nature Reserve, Leishan, Guizhou, China	MT LS20230806018	male	39.12	11.56	14.55	6.54	3.23	2.42	5.09	4.6	4.08	3.59	2.26	17.41	3.3	11.08	70.34	21.25	23.72	4.5	22.66	31.3
Odorrana leishanensis sp. nov.	Leigongshan Nature Reserve, Leishan, Guizhou, China	MT LS20230711020	male	40.15	12.32	13.85	5.77	3.34	2.3	4.8	4.34	4.41	2.97	2.28	17.94	2.97	11.12	67.78	19.93	22.81	4.58	22.77	33.03
Odorrana leishanensis sp. nov.	Leigongshan Nature Reserve, Leishan, Guizhou, China	MT LS20230717001	male	44.7	13	13.3	5.7	2.4	1.58	4.92	4.12	3.4	2.92	2.36	17.76	2.88	10.45	68.92	20.7	23.7	3.52	23	31.7
Odorrana wuchuanensis	Maolan National Nature Reserve, Libo, Guizhou, China	MT ML20190802010	male	72.37	25.42	22.9	12.49	6.85	4.81	8.78	8.33	6.77	6.07	6.07	37.03	7.14	19.42	121.27	36.21	38.7	8.9	38.65	56.36
Odorrana wuchuanensis	Maolan National Nature Reserve, Libo, Guizhou, China	MT ML20190802017	male	75.33	25.64	24.36	11.78	6.25	5.13	9.54	7.78	7.03	7.07	6.19	38.78	6.78	20.15	139.74	39.82	49.36	8.8	38.47	60.56
Odorrana wuchuanensis	Maolan National Nature Reserve, Libo, Guizhou, China	MT ML20190802007	male	74.57	25.53	23.69	12.38	6.95	4.86	8.9	6.99	6.98	6.05	5.66	38.88	6.48	20.64	127.41	36.62	41.21	8.29	39.99	59.58
Odorrana wuchuanensis	Maolan National Nature Reserve, Libo, Guizhou, China	MT ML20190802004	male	79.57	27.19	23.72	12.15	6.42	5.34	9.29	7.88	7.26	6.09	6.49	39.36	6.43	21.39	129.63	36.96	42.07	7.44	39.66	60.6
Odorrana wuchuanensis	Maolan National Nature Reserve, Libo, Guizhou, China	MT ML20190802011	male	75.05	23.37	23.58	12.04	6.09	5.44	9.17	7.43	6.49	6.59	4.6	36.89	6.73	18.63	124.49	36.16	39.14	8.2	38.49	59.19
Odorrana wuchuanensis	Maolan National Nature Reserve, Libo, Guizhou, China	MT ML20190802003	male	75.03	24.94	23.18	11.46	6.15	5.4	9.59	8.16	6.12	6.09	6.09	39.02	6.59	21.91	129.82	37.51	39.55	7.57	41.72	62.76
Odorrana wuchuanensis	Maolan National Nature Reserve, Libo, Guizhou, China	MT ML20190802015	male	71.29	24.39	21.66	11.59	7.71	4.7	8.07	6.83	6.02	5.6	5.45	37.17	5.77	20.51	122.6	35.86	39.93	7.86	37.06	56.81
Odorrana wuchuanensis	Maolan National Nature Reserve, Libo, Guizhou, China	MT ML20190802008	male	80.3	26.91	23.44	13.37	5.25	6.13	9.19	8.28	5.88	7.33	6.01	39.93	8.13	21.55	133.11	38.79	41.76	9.74	40.79	62.56
Odorrana wuchuanensis	Maolan National Nature Reserve, Libo, Guizhou, China	MT ML20190802014	male	76	26.64	23.96	13.37	6.94	5.53	8.94	7.72	6.59	6.14	5.83	37.72	7.06	19.69	128.69	36.29	41.57	7.82	40.14	60.83
Odorrana wuchuanensis	Maolan National Nature Reserve, Libo, Guizhou, China	MT ML20190802009	male	74.48	25.53	22.9	11.47	6.93	5.13	8.85	7.28	7.82	5.71	6.05	36.74	6.8	18.83	127.2	38.86	40.01	8.09	37.01	58.33
Odorrana wuchuanensis	Maolan National Nature Reserve, Libo, Guizhou, China	MT ML20190802016	male	77.62	27.79	24.3	13.16	6.59	5.75	9.37	8.02	7.48	6.15	5.87	38.63	7.15	20.94	131.54	39.63	41.91	8.09	39.05	60
Odorrana wuchuanensis	Maolan National Nature Reserve, Libo, Guizhou, China	MT ML20190802006	male	75.23	25.68	22.5	11.38	6	4.85	8.94	7.93	6.38	5.45	5.85	37.68	5.78	21.1	126.5	36.59	39.95	8.07	38.57	59.96
Odorrana wuchuanensis	Maolan National Nature Reserve, Libo, Guizhou, China	MT ML20190802013	male	76.08	25.89	23.39	12.25	5.85	5.55	8.78	7.48	7.25	5.68	6.14	38.05	6.5	20.09	126.96	36.64	40.63	8.03	38.23	59.69
Odorrana wuchuanensis	Maolan National Nature Reserve, Libo, Guizhou, China	MT ML20190802005	male	76.35	27.01	24.28	12.27	6.68	5.66	10.12	8.24	7.36	6.12	6.49	40.64	6.34	21.24	130.38	36.89	41.62	8.87	41.1	61.87
Odorrana schmackeri	Songtao, Guizhou, China	MT ST20210622001	male	41.57	15.08	14.54	6.48	3.52	2.92	4.84	5.14	3.37	3.65	4.06	19.62	4.42	11.32	71.73	19.92	21.92	5.14	20.44	31.87
Odorrana schmackeri	Songtao, Guizhou, China	MT ST20210622002	male	44.77	15.77	15.67	6.83	3.46	3.11	4.68	5.4	3.8	3.94	3.69	22.62	4.44	13.46	80.65	22.28	25.24	5.45	23.54	35.09
Odorrana schmackeri	Songtao, Guizhou, China	MT ST20210622004	male	39.14	13.09	13.35	5.69	3.67	2.42	4.29	4.68	3.42	2.83	3.3	19.28	3.42	12.9	73.13	20.65	23.36	4.23	20.99	32.03
Odorrana schmackeri	Songtao, Guizhou, China	MT ST20210622006	male	43.56	14.93	15.13	6.68	3.69	3.14	4.53	5.39	3.79	3.5	3.49	19.27	3.82	11.58	75.69	21.17	23.61	5.12	21.59	32.62
Odorrana schmackeri	Songtao, Guizhou, China	MT ST20210622007	male	43.55	15.03	14.61	6.8	3.66	3.35	5.18	5.08	3.68	3.46	3.72	20.95	3.93	13.69	74.6	20.8	23.67	4.65	22.72	32.96
Odorrana schmackeri	Songtao, Guizhou, China	MT ST20210622009	male	41.17	14.47	13.93	6.54	3.45	3.74	5	4.23	3.54	3.03	3.95	20.51	3.78	13.48	75.3	22.4	23.54	5.28	21.49	31.76
Odorrana schmackeri	Songtao, Guizhou, China	MT ST20210622010	male	44.22	15.67	15.31	7.19	3.81	3.45	4.63	5.82	3.57	3.64	3.42	20.75	4.45	12.68	76.05	22.44	23.35	5.46	20.61	33.1
Odorrana schmackeri	Songtao, Guizhou, China	MT ST20210622012	male	42.9	13.95	14.88	6.47	3.51	3.44	4.62	5.1	3.49	2.94	3.64	21.39	4.42	12.74	79.86	22.85	24.98	5.38	23.35	35.02
Odorrana schmackeri	Songtao, Guizhou, China	MT ST20210622013	male	44.73	15.28	15.25	6.81	3.62	3.25	4.81	5.73	3.58	3.79	3.58	20.21	4.47	12.21	74.9	21.38	23.68	5.47	22.34	33.27
Odorrana schmackeri	Songtao, Guizhou, China	MT ST20210622015	male	39.97	13.04	14.64	6.09	3.3	2.98	4.48	4.6	3.33	3.27	3.43	20.47	3.54	13.08	75.15	20.32	24.02	4.46	20.96	33.64
Odorrana huanggangensis	Fanjingshan Nature Reserve, Jiangkou, Guizhou, China	MT FJS20190728013	male	43.82	15.83	15.77	6.27	3.33	3.06	4.69	5.64	3.52	4.25	3.41	20.77	4.7	12.32	76.77	21.84	24.26	5.63	22.04	33.54
Odorrana huanggangensis	Fanjingshan Nature Reserve, Jiangkou, Guizhou, China	MT FJS20190728016	male	43.49	15.09	14.68	6.45	3.21	3.18	4.8	5.2	3.62	3.94	3.44	21.89	3.93	12.22	75.68	22.46	23.32	5.06	21.48	33.75
Odorrana huanggangensis	Fanjingshan Nature Reserve, Jiangkou, Guizhou, China	MT FJS20190728017	male	44.17	14.71	14.87	6.94	3.2	3.39	4.71	5.37	3.67	4.16	3.37	21.74	5.29	13.18	75.88	22.28	24.36	5.81	23.03	34.16
Odorrana huanggangensis	Leigongshan Nature Reserve, Leishan, Guizhou, China	MT LS20220814005	male	46.09	17.02	15.5	7.25	6.41	4.02	4.86	6.16	4.07	5.07	4.16	20.91	3.81	11.56	78.68	22.55	25.71	4.48	22.12	34.2
Odorrana huanggangensis	Leigongshan Nature Reserve, Leishan, Guizhou, China	MT LS20220814007	male	41.02	15.42	14.53	6.86	3.44	2.86	4.86	5.6	3.98	4.12	3.6	19.55	3.49	9.79	74.75	20.63	24.25	4.41	22.27	33.61
Odorrana huanggangensis	Leigongshan Nature Reserve, Leishan, Guizhou, China	MT LS20220814008	male	42.36	16.38	14.97	6.89	3.34	3.42	5.45	4.87	3.91	4.18	3.8	20.62	3.01	11.36	74.28	21.15	24.86	4.92	21.12	33.61
Odorrana huanggangensis	Leigongshan Nature Reserve, Leishan, Guizhou, China	MT LS20220814009	male	37.21	13.33	12.14	5.78	2.74	2.81	4.44	4.27	3.15	3.41	2.82	18.61	2.71	9.96	68.01	19.88	21.35	3.54	19.91	30.52
Odorrana huanggangensis	Leigongshan Nature Reserve, Leishan, Guizhou, China	MT LS20220814010	male	37.25	13.7	11.93	5.69	3.41	2.76	4.55	5.15	2.89	3.38	2.8	17.8	3.07	10.69	70.06	20.62	22.71	4.36	19.18	29.55
Odorrana ichangensis	Zhijin, Guizhou, China	MT ZJ20210814003	male	39.65	13.96	13.45	6.23	3.32	3.27	4.43	4.9	3.57	3.08	2.98	19.85	3.18	13.02	71.07	20.69	22.26	4.54	20.75	30.91
Odorrana ichangensis	Zhijin, Guizhou, China	MT ZJ20210814004	male	38.74	13.72	12.93	5.72	3	3.12	4.05	4.81	3.63	3.24	2.72	20.16	3.48	12.3	70.54	19.38	21.17	4.75	20.27	30.61
Odorrana ichangensis	Zhijin, Guizhou, China	MT ZJ20210814012	male	36.01	12.42	12.6	6	3.05	2.28	4	4.07	3.25	3.45	2.96	18.88	3.17	10.73	66.37	19.59	20.62	4.18	19.99	30.22
Odorrana ichangensis	Zhijin, Guizhou, China	MT ZJ20210814013	male	38.89	13.97	13.62	6.08	3.35	2.47	3.82	3.82	3.55	3.02	2.9	21.9	3.25	12.9	76.06	21.66	23.4	4.5	22.29	33.93
Odorrana ichangensis	Zhijin, Guizhou, China	MT ZJ20210814014	male	40.25	13.75	13.28	5.85	2.95	2.49	3.97	4.46	3.55	3.56	2.91	20.24	3.3	12.08	72.11	21.17	22.17	5.12	20.1	31.65
Odorrana ichangensis	Zhijin, Guizhou, China	MT ZJ20210814016	male	38.84	13.75	13.44	6.15	2.87	2.64	3.9	4.39	3.67	3	2.82	20.75	3.59	12.12	72.04	20.89	21.67	4.2	20.833	31.81
Odorrana ichangensis	Zhijin, Guizhou, China	MT ZJ20210814018	male	39.53	14.14	14.52	6.4	3.31	2.83	4.14	4.73	3.75	3.45	3.27	20.7	3.69	12.26	73.14	20.45	22.5	5.41	21.14	32.86
Odorrana ichangensis	Zhijin, Guizhou, China	MT ZJ20210814019	male	36.59	13.14	13.42	5.59	3.11	2.41	4.25	4.11	3.6	3.33	3.27	19.63	3	12.17	70.29	19.8	20.9	4.39	20.34	30.85
Odorrana ichangensis	Zhijin, Guizhou, China	MT ZJ20210814020	male	36.34	12.86	12.48	5.84	2.8	2.23	3.68	4.12	3.05	3.13	2.69	19.23	3.11	11.9	67.97	19.06	20.96	4.62	19.4	30.36
Odorrana ichangensis	Zhijin, Guizhou, China	MT ZJ20210814021	male	39.47	13.91	14.26	6.64	3.25	3.23	4.45	4.48	3.47	3.46	2.96	20.98	3.96	12.84	72.84	21.28	22.01	5.29	21.51	31.23
Odorrana ichangensis	Zhijin, Guizhou, China	MT ZJ20210814023	male	37.96	12.96	13.23	5.81	3.23	2.66	4.12	4.42	3.49	3.08	2.76	20.89	3.54	12.1	72.12	18.6	21.75	4.25	20.53	31.39
Odorrana ichangensis	Zhijin, Guizhou, China	MT ZJ20210814024	male	36.81	13.64	13.16	5.99	3.26	2.49	4.19	4.81	3.59	3.45	3.07	19.67	3.84	11.8	67.53	19.5	21.47	5.01	20.65	29.89
Odorrana ichangensis	Zhijin, Guizhou, China	MT ZJ20210814027	male	40.37	14.45	14.54	6.5	3.36	2.89	4.56	5.07	3.77	4.48	3.62	21.1	4.28	13.11	72.19	21.39	22.75	5.48	21	32.52
Odorrana hejiangensis	Chishui, Guizhou, China	MT CS20190518005	male	55.11	18.05	19.53	8.6	5.03	4.25	6.34	7.41	4.46	5.91	4.48	24.88	5.75	14.05	99.1	29.12	30.19	6.72	27.75	42.78
Odorrana hejiangensis	Chishui, Guizhou, China	MT CS20190518006	male	55.12	19.11	19.33	8.94	4.32	3.86	5.88	7.19	4.04	5.34	4.43	26.63	4.94	15.24	97.35	28.54	30.75	7.5	28.08	43.04
Odorrana hejiangensis	Chishui, Guizhou, China	MT CS20190518007	male	55.84	18.04	19.28	8.56	7.21	4.27	5.54	6.92	4.08	4.31	3.92	25.72	6.06	14.87	92.88	27.84	30.81	7.43	27.95	42.54
Odorrana hejiangensis	Chishui, Guizhou, China	MT CS20190518008	male	54.19	18.08	18.94	8.74	4.16	3.57	6.09	6.52	4.33	5.26	3.78	25.34	5.72	14.57	95.01	27.22	29.94	7.21	27.45	42.35
Odorrana hejiangensis	Chishui, Guizhou, China	MT CS20190518009	male	53.36	18.83	19.74	8.25	4.44	3.91	6.06	6.54	4.34	5.06	4.05	26.08	6.42	17.59	98.31	27.18	30.12	6.88	27.31	43.78
Odorrana hejiangensis	Chishui, Guizhou, China	MT CS20190518010	male	58.12	19.68	20.43	9.17	4.19	3.7	5.8	7.24	4.78	5.48	5.05	27.53	6.7	16.79	108	31.41	32.87	7.09	30.13	45.79
Odorrana hejiangensis	Chishui, Guizhou, China	MT CS20190518011	male	53.62	16.93	19.1	8.27	4.26	3.71	5.67	5.6	4.35	5.1	4.1	24.65	5.58	13.79	94.87	26.87	28.77	7.04	27.41	41.11
Odorrana hejiangensis	Chishui, Guizhou, China	MT CS20190518014	male	54.86	17.56	17.98	7.81	4.4	4.07	5.96	5.79	4.44	5.05	4.21	26.38	5.62	15.07	102.69	31.42	32.31	7.28	29.81	44.21
Odorrana hejiangensis	Chishui, Guizhou, China	MT CS20190518015	male	57.71	18.67	19.65	8.46	4.54	3.79	5.82	6.69	5.03	4.69	4.74	28.12	6.25	15.76	102.54	31.93	32	7.85	29.4	45.71
Odorrana hejiangensis	Chishui, Guizhou, China	MT CS20200605006	male	54.76	17.94	18.73	7.68	4.01	3.18	5.26	6.65	4.48	5.24	4.12	26.84	6.27	15.32	99.49	30.3	31.63	6.82	29.14	42.94
Odorrana hejiangensis	Chishui, Guizhou, China	MT CS20200605007	male	58.76	18.55	18.79	8.46	4.37	3.39	5.46	6.83	4.36	4.9	4.22	27.72	6.02	17.06	103.16	29.92	31.88	7.05	30.65	45.73
Odorrana hejiangensis	Chishui, Guizhou, China	MT CS20200605008	male	53.99	17.68	17.96	7.82	4.36	3.01	4.92	6.04	4.24	4.79	3.3	27.39	5.35	16.28	102.03	29.77	32.23	7.37	30.84	45.88
Odorrana hejiangensis	Chishui, Guizhou, China	MT CS20200605009	male	54.49	18.92	19.92	7.72	4.52	3.06	5.41	6.99	4.29	4.95	4.74	27.8	6.84	15.8	102.56	29.67	32.31	6.67	29.73	45.21
Odorrana hejiangensis	Chishui, Guizhou, China	MT CS20200605010	male	50.33	17.41	17.28	7.38	4.47	3.13	5.27	5.66	4.13	4.56	4.1	26.89	5.08	16.46	96.81	27.12	30.23	6.67	29.06	42.04
Odorrana hejiangensis	Chishui, Guizhou, China	MT CS20200605011	male	56.89	19.57	19.45	7.74	4.53	3.33	5.58	6.92	4.59	5.26	4.42	26.5	7.21	14.54	101.76	30.3	30.87	7.13	30.69	44.98
Odorrana kweichowensis	Lengshuihe Nature Reserve, Jinsha, Guizhou, China	MT JS20200720001	male	42.05	14.44	14.16	6.44	3.4	2.53	4.73	5.48	3.57	3.8	3.12	22.5	3.82	13.16	77.03	20.97	24.29	4.77	23.08	33.84
Odorrana kweichowensis	Lengshuihe Nature Reserve, Jinsha, Guizhou, China	MT JS20200720002	male	44.24	15.64	14.25	6.77	3.61	2.41	4.35	4.98	3.11	3.75	3.39	23.29	3.9	14.34	82.72	23.6	26.22	4.5	24.12	36.21
Odorrana kweichowensis	Lengshuihe Nature Reserve, Jinsha, Guizhou, China	MT JS20200720003	male	44.75	14.83	14.89	6.85	3.8	2.69	4.7	5.55	3.82	4.23	4.03	22.29	4.16	13.8	76.7	21.51	24.33	5.08	22.99	34.45
Odorrana kweichowensis	Lengshuihe Nature Reserve, Jinsha, Guizhou, China	MT JS20150804002	male	43.05	15.13	14.8	6.37	3.73	3.57	4.83	4.66	3.06	4.01	3.24	22.09	3.65	12.92	80.53	22.28	25.34	5.01	24.61	36.49
Odorrana kweichowensis	Maolan National Nature Reserve, Libo, Guizhou, China	MT LB20210805001	male	44.73	14.93	14.55	6.77	3.58	2.82	4.57	5.75	3.47	4.61	3.68	22.26	4.13	13.31	78.85	22	24.51	5.59	23.59	34.84
Odorrana kweichowensis	Maolan National Nature Reserve, Libo, Guizhou, China	MT LB20210805002	male	44.49	16.14	15.72	6.68	3.17	2.97	4.66	5.41	3.55	4.54	3.39	22.21	4.46	13.57	77.33	21.48	24.63	5.85	23.65	35.08
Odorrana kweichowensis	Maolan National Nature Reserve, Libo, Guizhou, China	MT LB20210805003	male	45.23	15.26	15.56	6.85	3.5	3.03	4.81	5.83	3.43	5.08	3.55	22.51	4.23	12.7	77.66	22.42	24.61	5.66	22.79	34.29
Odorrana kweichowensis	Maolan National Nature Reserve, Libo, Guizhou, China	MT LB20210805004	male	43.45	15.13	15.35	6.65	3.6	2.73	4.47	5.07	3.86	4.24	3.42	21.32	3.96	12.35	77.58	22.36	24.46	5.5	22.53	34.79
Odorrana kweichowensis	Maolan National Nature Reserve, Libo, Guizhou, China	MT LB20210805005	male	46.21	15.52	15.48	6.49	3.63	3.21	5.02	5.4	3.66	4.13	3.63	22.01	4.15	11.78	76.7	21.3	23.29	5.51	22.62	33.13
