# Supplementary material for: ﻿A new odorous frog species of Odorrana (Amphibia, Anura, Ranidae) from Guizhou Province, China
Source: Zookeys. 2024 Feb 19;1192:57–82. doi: 10.3897/zookeys.1192.114315 (PMC10897836; doi:10.3897/zookeys.1192.114315)
Supplement: Supplementary material 2 — Uncorrected p-distances between the Odorrana species based on the 12S rRNA gene sequences [file zookeys-1192-057_article-114315__-s002.xlsx]

## Sheet: Sheet1
Suppl. material 2. Uncorrected p-distances between the Odorrana species based on the 12S rRNA gene sequences.
ID		1	2	3	4	5	6	7	8	9	10	11	12	13	14	15	16	17	18	19	20	21	22	23	24	25	26	27	28	29	30	31	32	33	34	35	36	37	38	39	40	41	42	43	44
1	Odorrana leishanensis sp. nov.
2	Odorrana fengkaiensis	0.085
3	Odorrana hainanensis	0.085	0.025
4	Odorrana bacboensis	0.103	0.072	0.075
5	Odorrana schmackeri	0.088	0.063	0.054	0.05
6	Odorrana kweichowensis	0.081	0.06	0.056	0.066	0.028
7	Odorrana ichangensis	0.053	0.063	0.054	0.066	0.041	0.044
8	Odorrana hejiangensis	0.05	0.072	0.059	0.075	0.054	0.053	0.016
9	Odorrana tianmuii	0.082	0.088	0.082	0.082	0.066	0.079	0.069	0.06
10	Odorrana huanggangensis	0.063	0.094	0.097	0.097	0.085	0.082	0.054	0.05	0.028
11	Odorrana versabilis	0.065	0.105	0.111	0.124	0.111	0.095	0.075	0.075	0.111	0.088
12	Odorrana nasuta	0.059	0.111	0.111	0.124	0.111	0.095	0.075	0.075	0.105	0.082	0.007
13	Odorrana exiliversabilis	0.062	0.101	0.108	0.127	0.114	0.092	0.078	0.078	0.105	0.082	0.016	0.016
14	Odorrana yentuensis	0.088	0.125	0.119	0.132	0.108	0.101	0.085	0.085	0.117	0.107	0.033	0.033	0.042
15	Odorrana nasica	0.088	0.12	0.12	0.136	0.117	0.11	0.082	0.095	0.108	0.098	0.049	0.042	0.049	0.038
16	Odorrana tormota	0.089	0.127	0.131	0.137	0.133	0.127	0.092	0.086	0.124	0.102	0.056	0.052	0.052	0.07	0.07
17	Odorrana narina	0.095	0.127	0.127	0.139	0.131	0.12	0.104	0.104	0.12	0.108	0.059	0.052	0.049	0.069	0.069	0.061
18	Odorrana amamiensis	0.101	0.126	0.126	0.139	0.124	0.126	0.104	0.104	0.11	0.111	0.065	0.059	0.062	0.075	0.075	0.063	0.022
19	Odorrana supranarina	0.107	0.123	0.126	0.139	0.13	0.114	0.101	0.104	0.123	0.104	0.068	0.062	0.072	0.085	0.066	0.083	0.053	0.056
20	Odorrana swinhoana	0.085	0.105	0.108	0.118	0.118	0.111	0.082	0.072	0.085	0.069	0.085	0.078	0.085	0.085	0.065	0.059	0.075	0.078	0.052
21	Odorrana utsunomiyaorum	0.102	0.114	0.114	0.13	0.121	0.127	0.104	0.098	0.098	0.092	0.068	0.062	0.072	0.091	0.075	0.076	0.082	0.072	0.066	0.029
22	Odorrana hosii	0.13	0.133	0.14	0.171	0.156	0.149	0.137	0.143	0.156	0.146	0.121	0.114	0.114	0.137	0.125	0.128	0.144	0.14	0.131	0.137	0.141
23	Odorrana graminea	0.108	0.121	0.121	0.131	0.127	0.118	0.108	0.114	0.137	0.114	0.098	0.098	0.092	0.114	0.111	0.101	0.124	0.124	0.114	0.118	0.114	0.069
24	Odorrana chloronota	0.121	0.146	0.153	0.15	0.157	0.143	0.14	0.127	0.147	0.131	0.098	0.098	0.098	0.108	0.112	0.102	0.125	0.131	0.111	0.111	0.125	0.089	0.046
25	Odorrana livida	0.102	0.124	0.134	0.152	0.14	0.13	0.124	0.121	0.137	0.127	0.088	0.088	0.085	0.111	0.103	0.102	0.122	0.118	0.109	0.118	0.115	0.077	0.069	0.064
26	Odorrana leporipes	0.098	0.118	0.131	0.144	0.134	0.124	0.118	0.118	0.127	0.111	0.092	0.092	0.088	0.104	0.101	0.105	0.124	0.124	0.114	0.121	0.117	0.078	0.065	0.059	0.003
27	Odorrana morafkai	0.115	0.118	0.115	0.128	0.118	0.115	0.108	0.101	0.139	0.139	0.119	0.122	0.119	0.118	0.132	0.108	0.142	0.139	0.142	0.129	0.128	0.135	0.109	0.104	0.115	0.119
28	Odorrana banaorum	0.131	0.137	0.128	0.146	0.136	0.131	0.127	0.115	0.152	0.156	0.121	0.124	0.124	0.134	0.147	0.137	0.166	0.159	0.159	0.137	0.144	0.153	0.121	0.122	0.137	0.137	0.003
29	Odorrana junlianensis	0.075	0.127	0.114	0.105	0.092	0.095	0.075	0.085	0.092	0.095	0.079	0.075	0.089	0.082	0.085	0.086	0.102	0.102	0.098	0.108	0.105	0.141	0.105	0.102	0.111	0.112	0.126	0.134
30	Odorrana grahami	0.072	0.124	0.111	0.101	0.088	0.092	0.072	0.082	0.088	0.092	0.082	0.079	0.092	0.085	0.089	0.089	0.105	0.105	0.102	0.111	0.108	0.138	0.102	0.105	0.108	0.109	0.129	0.138	0.003
31	Odorrana daorum	0.084	0.141	0.129	0.109	0.106	0.109	0.09	0.093	0.103	0.109	0.095	0.092	0.105	0.103	0.1	0.1	0.117	0.116	0.11	0.114	0.12	0.148	0.114	0.116	0.116	0.124	0.142	0.158	0.016	0.013
32	Odorrana andersonii	0.085	0.118	0.111	0.111	0.095	0.105	0.078	0.095	0.095	0.098	0.085	0.082	0.095	0.095	0.092	0.092	0.108	0.095	0.098	0.108	0.098	0.138	0.099	0.121	0.108	0.105	0.136	0.151	0.023	0.02	0.026
33	Odorrana jingdongensis	0.078	0.131	0.118	0.108	0.095	0.098	0.078	0.082	0.082	0.085	0.089	0.085	0.098	0.092	0.095	0.102	0.111	0.105	0.102	0.105	0.108	0.144	0.109	0.111	0.114	0.115	0.14	0.151	0.016	0.013	0.013	0.02
34	Odorrana margaretae	0.078	0.118	0.105	0.108	0.088	0.092	0.072	0.082	0.088	0.092	0.082	0.079	0.092	0.085	0.089	0.095	0.111	0.105	0.102	0.105	0.102	0.144	0.102	0.111	0.111	0.112	0.133	0.144	0.016	0.013	0.02	0.02	0.013
35	Odorrana kuangwuensis	0.078	0.127	0.124	0.121	0.108	0.105	0.085	0.092	0.108	0.092	0.072	0.069	0.082	0.089	0.085	0.086	0.102	0.102	0.082	0.092	0.089	0.134	0.095	0.102	0.098	0.099	0.126	0.138	0.029	0.033	0.039	0.033	0.033	0.033
36	Odorrana wuchuanensis	0.067	0.112	0.099	0.115	0.093	0.09	0.071	0.08	0.096	0.09	0.078	0.075	0.082	0.093	0.087	0.103	0.104	0.11	0.106	0.111	0.117	0.135	0.105	0.116	0.096	0.095	0.14	0.158	0.039	0.036	0.048	0.042	0.036	0.029	0.049
37	Odorrana mutschmanni	0.08	0.106	0.106	0.125	0.103	0.099	0.074	0.083	0.099	0.087	0.085	0.082	0.088	0.106	0.091	0.106	0.117	0.123	0.106	0.111	0.117	0.129	0.108	0.11	0.09	0.092	0.136	0.154	0.059	0.055	0.065	0.055	0.055	0.049	0.062	0.032
38	Odorrana yizhangensis	0.062	0.104	0.094	0.094	0.078	0.081	0.062	0.072	0.075	0.072	0.082	0.075	0.085	0.092	0.085	0.098	0.101	0.105	0.095	0.101	0.101	0.131	0.095	0.108	0.094	0.095	0.136	0.147	0.042	0.039	0.046	0.039	0.039	0.039	0.052	0.033	0.046
39	Odorrana lungshengensis	0.091	0.121	0.104	0.104	0.088	0.101	0.085	0.088	0.072	0.088	0.111	0.105	0.108	0.114	0.111	0.108	0.118	0.114	0.124	0.118	0.118	0.147	0.111	0.118	0.111	0.111	0.143	0.157	0.052	0.049	0.056	0.056	0.049	0.049	0.075	0.055	0.068	0.033
40	Odorrana anlungensis	0.065	0.107	0.111	0.104	0.094	0.091	0.078	0.075	0.078	0.068	0.082	0.075	0.085	0.095	0.095	0.098	0.111	0.114	0.098	0.101	0.098	0.127	0.102	0.105	0.091	0.092	0.136	0.147	0.065	0.062	0.069	0.062	0.062	0.062	0.065	0.055	0.062	0.026	0.049
41	Odorrana chapaensis	0.077	0.131	0.119	0.131	0.115	0.106	0.087	0.08	0.115	0.096	0.072	0.065	0.082	0.093	0.09	0.094	0.097	0.1	0.084	0.069	0.09	0.135	0.098	0.116	0.115	0.108	0.135	0.154	0.075	0.072	0.083	0.072	0.072	0.072	0.068	0.077	0.09	0.064	0.088	0.068
42	Odorrana ishikawae	0.08	0.125	0.119	0.122	0.099	0.103	0.096	0.087	0.106	0.106	0.108	0.101	0.111	0.113	0.103	0.113	0.123	0.129	0.113	0.105	0.103	0.135	0.108	0.11	0.109	0.111	0.118	0.132	0.082	0.078	0.097	0.098	0.092	0.085	0.085	0.084	0.087	0.084	0.085	0.085	0.099
43	Odorrana liboensis	0.09	0.128	0.122	0.135	0.131	0.131	0.128	0.113	0.106	0.119	0.114	0.114	0.105	0.119	0.123	0.126	0.113	0.116	0.141	0.131	0.132	0.171	0.141	0.139	0.125	0.124	0.163	0.174	0.088	0.085	0.094	0.095	0.092	0.085	0.108	0.084	0.1	0.08	0.072	0.085	0.128	0.106
44	Odorrana lipuensis	0.09	0.135	0.116	0.125	0.122	0.115	0.115	0.106	0.103	0.112	0.124	0.118	0.121	0.122	0.126	0.139	0.123	0.132	0.132	0.127	0.135	0.165	0.131	0.135	0.131	0.134	0.163	0.174	0.075	0.072	0.074	0.085	0.072	0.065	0.088	0.074	0.091	0.071	0.068	0.081	0.112	0.103	0.026
45	Odorrana concelata	0.095	0.105	0.102	0.118	0.108	0.095	0.105	0.098	0.092	0.102	0.088	0.088	0.085	0.088	0.095	0.095	0.088	0.098	0.092	0.114	0.108	0.148	0.121	0.114	0.102	0.105	0.13	0.134	0.099	0.095	0.105	0.099	0.109	0.102	0.105	0.095	0.102	0.082	0.098	0.085	0.098	0.115	0.069	0.075
