# Supplementary material for: ﻿A new odorous frog species of Odorrana (Amphibia, Anura, Ranidae) from Guizhou Province, China
Source: Zookeys. 2024 Feb 19;1192:57–82. doi: 10.3897/zookeys.1192.114315 (PMC10897836; doi:10.3897/zookeys.1192.114315)
Supplement: Supplementary material 3 — Uncorrected p-distances between the Odorrana species based on the 16S rRNA gene sequences [file zookeys-1192-057_article-114315__-s003.xlsx]

## Sheet: Sheet1
Suppl. material 3. Uncorrected p-distances between the Odorrana species based on the 16S rRNA gene sequences.
ID	Species	1	2	3	4	5	6	7	8	9	10	11	12	13	14	15	16	17	18	19	20	21	22	23	24	25	26	27	28	29	30	31	32	33	34	35	36	37	38	39	40	41	42	43	44	45	46	47	48
1	Odorrana leishanensis sp. nov.
2	Odorrana fengkaiensis	0.067
3	Odorrana hainanensis	0.072	0.017
4	Odorrana bacboensis	0.068	0.032	0.033
5	Odorrana schmackeri	0.066	0.076	0.071	0.055
6	Odorrana kweichowensis	0.064	0.058	0.058	0.059	0.03
7	Odorrana sangzhiensis	0.054	0.053	0.046	0.051	0.056	0.041
8	Odorrana ichangensis	0.054	0.053	0.046	0.051	0.056	0.041	0
9	Odorrana hejiangensis	0.053	0.052	0.05	0.046	0.057	0.044	0.031	0.031
10	Odorrana tianmuii	0.057	0.072	0.073	0.076	0.068	0.057	0.056	0.056	0.054
11	Odorrana huanggangensis	0.063	0.069	0.071	0.069	0.066	0.059	0.058	0.058	0.054	0.015
12	Odorrana versabilis	0.055	0.092	0.099	0.088	0.074	0.072	0.072	0.072	0.072	0.08	0.087
13	Odorrana nasuta	0.068	0.101	0.108	0.099	0.09	0.085	0.087	0.087	0.087	0.091	0.096	0.015
14	Odorrana exiliversabilis	0.064	0.096	0.108	0.099	0.085	0.085	0.083	0.083	0.083	0.086	0.092	0.02	0.026
15	Odorrana yentuensis	0.093	0.114	0.121	0.114	0.103	0.1	0.106	0.106	0.098	0.105	0.104	0.065	0.067	0.072
16	Odorrana nasica	0.092	0.119	0.125	0.116	0.103	0.096	0.108	0.108	0.099	0.099	0.102	0.059	0.068	0.07	0.035
17	Odorrana tormota	0.089	0.114	0.113	0.106	0.091	0.098	0.091	0.091	0.094	0.102	0.11	0.07	0.081	0.074	0.111	0.108
18	Odorrana narina	0.055	0.091	0.094	0.089	0.088	0.078	0.069	0.069	0.075	0.077	0.087	0.074	0.088	0.07	0.097	0.091	0.102
19	Odorrana amamiensis	0.059	0.089	0.093	0.086	0.077	0.072	0.075	0.075	0.074	0.073	0.084	0.059	0.073	0.061	0.089	0.087	0.098	0.028
20	Odorrana supranarina	0.073	0.084	0.09	0.091	0.093	0.077	0.079	0.079	0.077	0.081	0.087	0.073	0.08	0.08	0.098	0.091	0.108	0.054	0.044
21	Odorrana swinhoana	0.073	0.096	0.101	0.094	0.085	0.092	0.085	0.085	0.085	0.085	0.093	0.068	0.079	0.059	0.084	0.083	0.1	0.066	0.052	0.071
22	Odorrana utsunomiyaorum	0.082	0.105	0.12	0.108	0.093	0.098	0.103	0.103	0.098	0.092	0.091	0.077	0.089	0.073	0.096	0.091	0.124	0.084	0.075	0.082	0.033
23	Odorrana hosii	0.092	0.11	0.11	0.111	0.108	0.103	0.096	0.096	0.098	0.114	0.124	0.092	0.1	0.087	0.12	0.117	0.12	0.094	0.106	0.115	0.11	0.117
24	Odorrana graminea	0.068	0.106	0.107	0.097	0.092	0.086	0.088	0.088	0.087	0.092	0.103	0.059	0.072	0.072	0.1	0.096	0.092	0.077	0.071	0.083	0.093	0.104	0.079
25	Odorrana chloronota	0.067	0.1	0.105	0.096	0.091	0.087	0.08	0.08	0.079	0.089	0.1	0.07	0.081	0.076	0.111	0.104	0.091	0.076	0.068	0.08	0.085	0.103	0.083	0.033
26	Odorrana livida	0.067	0.076	0.076	0.067	0.057	0.076	0.067	0.067	0.067	0.076	0.067	0.057	0.076	0.086	0.076	0.076	0.086	0.057	0.057	0.019	0.067	0.057	0.076	0.067	0.038
27	Odorrana leporipes	0.076	0.099	0.1	0.103	0.096	0.092	0.09	0.09	0.089	0.092	0.103	0.068	0.077	0.077	0.114	0.109	0.096	0.084	0.078	0.095	0.093	0.094	0.074	0.031	0.037	0.095
28	Odorrana aureola	0.057	0.067	0.067	0.057	0.067	0.067	0.057	0.057	0.057	0.067	0.076	0.067	0.086	0.095	0.086	0.086	0.095	0.057	0.057	0.019	0.086	0.076	0.067	0.048	0.029	0.029	0.086
29	Odorrana morafkai	0.093	0.124	0.128	0.116	0.097	0.098	0.098	0.098	0.104	0.102	0.106	0.074	0.087	0.08	0.106	0.089	0.1	0.094	0.082	0.096	0.083	0.094	0.115	0.066	0.078	0.086	0.079	0.095
30	Odorrana banaorum	0.089	0.124	0.128	0.116	0.097	0.098	0.098	0.098	0.104	0.102	0.106	0.08	0.093	0.087	0.104	0.098	0.102	0.096	0.089	0.104	0.09	0.101	0.109	0.064	0.072	0.086	0.077	0.095	0.015
31	Odorrana junlianensis	0.06	0.098	0.097	0.09	0.083	0.081	0.083	0.083	0.069	0.074	0.082	0.081	0.096	0.092	0.112	0.1	0.093	0.076	0.078	0.096	0.081	0.092	0.109	0.082	0.081	0.057	0.079	0.086	0.103	0.103
32	Odorrana grahami	0.062	0.101	0.099	0.092	0.081	0.079	0.081	0.081	0.067	0.072	0.084	0.079	0.094	0.09	0.109	0.098	0.091	0.074	0.075	0.094	0.079	0.089	0.107	0.079	0.079	0.057	0.077	0.086	0.101	0.101	0.002
33	Odorrana hmongorum	0.068	0.067	0.067	0.057	0.029	0.048	0.057	0.057	0.038	0.057	0.048	0.076	0.095	0.105	0.095	0.095	0.067	0.048	0.067	0.067	0.086	0.076	0.067	0.076	0.067	0.048	0.086	0.076	0.105	0.095	0.01	0.01
34	Odorrana daorum	0.073	0.1	0.097	0.09	0.086	0.085	0.089	0.089	0.074	0.082	0.089	0.088	0.103	0.103	0.118	0.109	0.089	0.093	0.096	0.11	0.088	0.105	0.113	0.088	0.089	0.057	0.088	0.086	0.111	0.111	0.015	0.017	0.01
35	Odorrana andersonii	0.056	0.099	0.097	0.09	0.083	0.079	0.079	0.079	0.065	0.081	0.088	0.073	0.088	0.088	0.112	0.103	0.094	0.077	0.078	0.097	0.081	0.099	0.109	0.079	0.083	0.067	0.077	0.095	0.101	0.101	0.013	0.015	0.019	0.022
36	Odorrana jingdongensis	0.064	0.094	0.093	0.085	0.083	0.076	0.083	0.083	0.069	0.079	0.086	0.075	0.09	0.086	0.114	0.105	0.08	0.081	0.078	0.096	0.081	0.101	0.113	0.086	0.087	0.067	0.086	0.095	0.098	0.103	0.017	0.02	0.019	0.026	0.02
37	Odorrana margaretae	0.073	0.11	0.11	0.102	0.092	0.085	0.092	0.092	0.082	0.088	0.099	0.084	0.099	0.09	0.117	0.114	0.098	0.081	0.08	0.104	0.086	0.104	0.105	0.088	0.09	0.086	0.093	0.114	0.103	0.099	0.033	0.03	0.038	0.041	0.031	0.024
38	Odorrana kuangwuensis	0.073	0.107	0.107	0.1	0.093	0.085	0.083	0.083	0.073	0.081	0.092	0.079	0.094	0.086	0.114	0.105	0.089	0.076	0.085	0.096	0.081	0.101	0.109	0.084	0.085	0.086	0.088	0.114	0.098	0.098	0.026	0.024	0.038	0.037	0.028	0.022	0.022
39	Odorrana dulongensis	0.061	0.105	0.104	0.095	0.084	0.091	0.085	0.085	0.073	0.089	0.095	0.074	0.09	0.077	0.116	0.107	0.098	0.072	0.07	0.096	0.074	0.089	0.107	0.081	0.08	0.095	0.075	0.124	0.098	0.098	0.048	0.046	0.067	0.065	0.048	0.059	0.061	0.059
40	Odorrana wuchuanensis	0.049	0.088	0.089	0.082	0.081	0.073	0.071	0.071	0.057	0.066	0.075	0.067	0.082	0.08	0.092	0.085	0.095	0.069	0.069	0.079	0.071	0.088	0.105	0.074	0.069	0.038	0.08	0.048	0.096	0.096	0.029	0.027	0.029	0.041	0.036	0.036	0.046	0.04	0.044
41	Odorrana mutschmanni	0.068	0.093	0.09	0.089	0.093	0.087	0.082	0.082	0.076	0.086	0.094	0.087	0.1	0.096	0.118	0.113	0.095	0.087	0.094	0.098	0.092	0.11	0.1	0.088	0.087	0.076	0.086	0.086	0.111	0.111	0.05	0.048	0.067	0.048	0.046	0.056	0.061	0.061	0.065	0.046
42	Odorrana yizhangensis	0.083	0.111	0.107	0.11	0.104	0.099	0.103	0.103	0.082	0.098	0.108	0.094	0.105	0.101	0.11	0.108	0.106	0.097	0.099	0.107	0.106	0.116	0.115	0.095	0.103	0.067	0.103	0.057	0.11	0.108	0.073	0.071	0.038	0.076	0.082	0.066	0.069	0.071	0.086	0.061	0.086
43	Odorrana lungshengensis	0.07	0.089	0.084	0.083	0.085	0.083	0.081	0.081	0.068	0.082	0.092	0.084	0.1	0.091	0.105	0.1	0.087	0.07	0.076	0.089	0.089	0.106	0.103	0.089	0.092	0.057	0.1	0.048	0.101	0.103	0.063	0.061	0.029	0.063	0.068	0.057	0.063	0.061	0.076	0.058	0.067	0.038
44	Odorrana anlungensis	0.077	0.101	0.096	0.102	0.092	0.087	0.083	0.083	0.077	0.094	0.106	0.085	0.098	0.094	0.112	0.109	0.076	0.083	0.092	0.108	0.109	0.117	0.109	0.086	0.087	0.076	0.092	0.067	0.109	0.112	0.065	0.063	0.048	0.063	0.072	0.063	0.072	0.065	0.087	0.065	0.069	0.061	0.051
45	Odorrana chapaensis	0.083	0.124	0.114	0.107	0.086	0.091	0.095	0.095	0.091	0.098	0.105	0.072	0.087	0.083	0.09	0.102	0.102	0.093	0.096	0.115	0.092	0.114	0.102	0.075	0.078	0.057	0.086	0.067	0.096	0.094	0.076	0.074	0.048	0.082	0.076	0.078	0.072	0.076	0.085	0.069	0.082	0.09	0.087	0.08
46	Odorrana geminata	0.057	0.076	0.076	0.067	0.038	0.076	0.048	0.048	0.067	0.067	0.057	0.057	0.076	0.067	0.076	0.076	0.048	0.048	0.048	0.067	0.048	0.057	0.057	0.067	0.038	0.057	0.076	0.067	0.057	0.057	0.057	0.057	0.048	0.057	0.067	0.067	0.086	0.086	0.076	0.038	0.076	0.048	0.038	0.057	0.019
47	Odorrana ishikawae	0.059	0.077	0.08	0.073	0.07	0.07	0.065	0.065	0.066	0.086	0.097	0.068	0.081	0.081	0.093	0.098	0.082	0.078	0.077	0.091	0.085	0.096	0.094	0.086	0.085	0.086	0.081	0.057	0.1	0.098	0.082	0.08	0.076	0.082	0.078	0.085	0.085	0.085	0.078	0.078	0.08	0.089	0.07	0.056	0.089	0.086
48	Odorrana absita	0.124	0.076	0.076	0.105	0.114	0.114	0.086	0.086	0.105	0.114	0.105	0.114	0.124	0.114	0.124	0.133	0.124	0.095	0.114	0.114	0.076	0.067	0.076	0.143	0.133	0.105	0.095	0.124	0.143	0.143	0.114	0.114	0.114	0.124	0.124	0.124	0.114	0.124	0.105	0.114	0.133	0.105	0.114	0.095	0.114	0.095	0.086
49	Odorrana liboensis	0.101	0.126	0.125	0.112	0.113	0.11	0.105	0.105	0.099	0.106	0.114	0.106	0.113	0.115	0.129	0.126	0.112	0.11	0.117	0.121	0.103	0.112	0.141	0.114	0.117	0.086	0.12	0.095	0.12	0.122	0.084	0.081	0.076	0.088	0.089	0.077	0.082	0.079	0.102	0.073	0.098	0.097	0.09	0.093	0.11	0.048	0.107	0.105
50	Odorrana lipuensis	0.1	0.121	0.119	0.121	0.113	0.104	0.109	0.109	0.103	0.106	0.122	0.103	0.107	0.11	0.125	0.121	0.121	0.111	0.115	0.117	0.107	0.11	0.117	0.111	0.114	0.076	0.108	0.067	0.121	0.121	0.091	0.089	0.086	0.1	0.096	0.084	0.089	0.081	0.104	0.073	0.104	0.087	0.088	0.098	0.111	0.057	0.104	0.095
51	Odorrana concelata	0.112	0.133	0.126	0.131	0.121	0.117	0.124	0.124	0.12	0.118	0.124	0.118	0.123	0.123	0.13	0.13	0.124	0.128	0.131	0.133	0.118	0.119	0.135	0.117	0.124	0.067	0.119	0.076	0.124	0.122	0.107	0.105	0.076	0.109	0.105	0.1	0.096	0.107	0.117	0.096	0.104	0.101	0.104	0.114	0.107	0.048	0.12	0.095
[truncated: 2 more columns]
