# Supplementary material for: ﻿A new odorous frog species of Odorrana (Amphibia, Anura, Ranidae) from Guizhou Province, China
Source: Zookeys. 2024 Feb 19;1192:57–82. doi: 10.3897/zookeys.1192.114315 (PMC10897836; doi:10.3897/zookeys.1192.114315)
Supplement: Supplementary material 4 — Uncorrected p-distances between the Odorrana species based on the ND2 gene sequences [file zookeys-1192-057_article-114315__-s004.xls]

## Sheet: MatrixOutput
Suppl. material 4. Uncorrected p-distances between the Odorrana species based on the ND2 gene sequences.
ID	Species	1	2	3	4	5	6	7	8	9	10	11	12	13	14	15	16	17	18	19	20	21	22
1	Odorrana leishanensis sp. nov.
2	Odorrana fengkaiensis	0.173
3	Odorrana hainanensis	0.187	0.054
4	Odorrana bacboensis	0.177	0.117	0.12
5	Odorrana schmackeri	0.174	0.161	0.177	0.162
6	Odorrana kweichowensis	0.168	0.165	0.18	0.162	0.065
7	Odorrana ichangensis	0.163	0.166	0.17	0.173	0.134	0.136
8	Odorrana hejiangensis	0.178	0.162	0.168	0.169	0.136	0.138	0.098
9	Odorrana tianmuii	0.176	0.187	0.196	0.193	0.165	0.169	0.177	0.165
10	Odorrana huanggangensis	0.17	0.177	0.18	0.174	0.144	0.153	0.163	0.161	0.078
11	Odorrana tormota	0.195	0.21	0.214	0.217	0.199	0.196	0.177	0.195	0.2	0.195
12	Odorrana narina	0.174	0.221	0.222	0.228	0.195	0.193	0.187	0.195	0.196	0.181	0.154
13	Odorrana amamiensis	0.195	0.232	0.225	0.222	0.21	0.214	0.195	0.199	0.21	0.189	0.163	0.089
14	Odorrana aureola	0.188	0.232	0.243	0.23	0.207	0.187	0.202	0.214	0.215	0.204	0.203	0.172	0.189
15	Odorrana hmongorum	0.199	0.192	0.203	0.211	0.193	0.185	0.206	0.192	0.208	0.204	0.204	0.217	0.217	0.225
16	Odorrana livida	0.202	0.232	0.236	0.236	0.208	0.191	0.198	0.199	0.228	0.211	0.206	0.191	0.207	0.128	0.226
17	Odorrana wuchuanensis	0.18	0.195	0.196	0.192	0.18	0.18	0.174	0.185	0.193	0.177	0.192	0.184	0.195	0.195	0.135	0.199
18	Odorrana yizhangensis	0.199	0.219	0.217	0.226	0.192	0.202	0.187	0.203	0.198	0.188	0.215	0.202	0.222	0.21	0.151	0.213	0.146
19	Odorrana lungshengensis	0.2	0.208	0.215	0.213	0.192	0.188	0.174	0.202	0.206	0.192	0.203	0.193	0.214	0.206	0.15	0.222	0.128	0.138
20	Odorrana geminata	0.192	0.215	0.217	0.222	0.196	0.187	0.178	0.178	0.193	0.18	0.189	0.188	0.193	0.174	0.176	0.195	0.154	0.174	0.161
21	Odorrana ishikawae	0.2	0.222	0.222	0.211	0.2	0.2	0.193	0.213	0.214	0.207	0.213	0.203	0.213	0.217	0.211	0.221	0.184	0.196	0.211	0.189
22	Odorrana absita	0.203	0.223	0.238	0.236	0.214	0.214	0.218	0.229	0.222	0.215	0.232	0.225	0.229	0.23	0.215	0.236	0.23	0.232	0.237	0.238	0.228
23	Odorrana liboensis	0.226	0.244	0.257	0.244	0.248	0.244	0.228	0.23	0.245	0.238	0.233	0.238	0.241	0.233	0.243	0.247	0.215	0.251	0.251	0.241	0.23	0.238

## Sheet: Caption
Table. Estimates of Evolutionary Divergence between Sequences
The number of base differences per site from between sequences are shown. The analysis involved 24 nucleotide sequences. Codon positions included were 1st+2nd+3rd+Noncoding. All ambiguous positions were removed for each sequence pair. There were a total of 737 positions in the final dataset. Evolutionary analyses were conducted in MEGA6 [1].
1. Tamura K., Stecher G., Peterson D., Filipski A., and Kumar S. (2013). MEGA6: Molecular Evolutionary Genetics Analysis version 6.0. Molecular Biology and Evolution30: 2725-2729.
Disclaimer: Although utmost care has been taken to ensure the correctness of the caption, the caption text is provided "as is" without any warranty of any kind. Authors advise the user to carefully check the caption prior to its use for any purpose and report any errors or problems to the authors immediately (www.megasoftware.net). In no event shall the authors and their employers be liable for a…
